# Supplementary material for: ﻿Description of a new Kurixalus species (Rhacophoridae, Anura) and a northwards range extension of the genus
Source: Zookeys. 2022 Jun 23;1108:15–49. doi: 10.3897/zookeys.1108.81725 (PMC9848858; doi:10.3897/zookeys.1108.81725)
Supplement: XML Treatment for Kurixalus inexpectatus [file zookeys.1108.81725-treatment1.xml]

<!DOCTYPE tp:taxon-treatment
  PUBLIC "-//TaxonX//DTD Taxonomic Treatment Publishing DTD v0 20100105//EN" "tax-treatment-NSO.dtd">
<tp:taxon-treatment xmlns:tp="http://www.plazi.org/taxpub"><tp:treatment-meta><kwd-group><label>Taxon classification</label><kwd>
                <named-content content-type="kingdom">Animalia</named-content>
              </kwd><kwd>
                <named-content content-type="order">Anura</named-content>
              </kwd><kwd>
                <named-content content-type="family">Rhacophoridae</named-content>
              </kwd></kwd-group><mixed-citation publication-type="journal"><person-group><name><surname>Messenger</surname><given-names>Kevin R.</given-names></name><name><surname>Othman</surname><given-names>Siti N.</given-names></name><name><surname>Chuang</surname><given-names>Ming-Feng</given-names></name><name><surname>Yang</surname><given-names>Yi</given-names></name><name><surname>Borzée</surname><given-names>Amaël</given-names></name></person-group><article-title>﻿Description of a new <italic><tp:taxon-name><tp:taxon-name-part taxon-name-part-type="genus" reg="Kurixalus">Kurixalus</tp:taxon-name-part></tp:taxon-name></italic> species (<tp:taxon-name><tp:taxon-name-part taxon-name-part-type="family">Rhacophoridae</tp:taxon-name-part></tp:taxon-name>, <tp:taxon-name><tp:taxon-name-part taxon-name-part-type="order">Anura</tp:taxon-name-part></tp:taxon-name>) and a northwards range extension of the genus</article-title><source>Zookeys</source><day>23</day><month>06</month><year>2022</year><volume>1108</volume><fpage>15</fpage><lpage>49</lpage><pub-id pub-id-type="doi">10.3897/zookeys.1108.81725</pub-id></mixed-citation></tp:treatment-meta><tp:nomenclature><label>﻿</label><tp:taxon-name>
              <object-id xmlns:xlink="http://www.w3.org/1999/xlink" content-type="arpha" xlink:type="simple">530EDBF6-DA41-5DFD-87B3-32DFD6114DDC</object-id>
              <tp:taxon-name-part taxon-name-part-type="genus" reg="Kurixalus">Kurixalus</tp:taxon-name-part>
              <tp:taxon-name-part taxon-name-part-type="species" reg="inexpectatus">inexpectatus</tp:taxon-name-part>
              <object-id xmlns:xlink="http://www.w3.org/1999/xlink" content-type="zoobank" xlink:type="simple">http://zoobank.org/02D394DE-BB1C-4C17-BB70-656D68814C8F</object-id>
            </tp:taxon-name><tp:taxon-authority>Messenger, Yang, Borzée, Chuang &amp; Othman</tp:taxon-authority><tp:taxon-status xmlns:xlink="http://www.w3.org/1999/xlink" xlink:type="simple">sp. nov.</tp:taxon-status></tp:nomenclature><tp:treatment-sec sec-type="Holotype" id="SECID0EFKCK"><title>Holotype.</title><p><named-content xmlns:xlink="http://www.w3.org/1999/xlink" content-type="dwc:institutional_code" xlink:title="Nanjing Forestry University" xlink:href="http://grbio.org/institution/nanjing-forestry-university" xlink:type="simple">NJFU</named-content>20180704001, an adult male (Fig. <xref ref-type="fig" rid="F9">9</xref>, Table <xref ref-type="table" rid="T1">1</xref>), collected by Yi Yang (YY) on a dirt road in Chuanbu Village, north of Changxing 57 m a.s.l. on 4 July 2018 (Fig. <xref ref-type="fig" rid="F9">9</xref>).</p><fig id="F9" position="float" orientation="portrait"><object-id xmlns:xlink="http://www.w3.org/1999/xlink" content-type="doi" xlink:type="simple">10.3897/zookeys.1108.81725.figure9</object-id><object-id xmlns:xlink="http://www.w3.org/1999/xlink" content-type="arpha" xlink:type="simple">A0F76B49-926A-5CCC-BB4F-DD5869FC8711</object-id><label>Figure 9.</label><caption><p>Holotype of <italic><tp:taxon-name><tp:taxon-name-part taxon-name-part-type="genus" reg="Kurixalus">Kurixalus</tp:taxon-name-part><tp:taxon-name-part taxon-name-part-type="species" reg="inexpectatus">inexpectatus</tp:taxon-name-part></tp:taxon-name></italic> sp. nov. <bold>A</bold> dorsal view <bold>B</bold> ventral view <bold>C</bold> right hand, ventral view <bold>D</bold> right foot, ventral view <bold>E</bold> dorsolateral view.</p></caption><graphic xmlns:xlink="http://www.w3.org/1999/xlink" xlink:href="zookeys-1108-015_article-81725__-g009.jpg" position="float" orientation="portrait" xlink:type="simple" id="oo_705227.jpg"><uri content-type="original_file" xlink:type="simple">https://binary.pensoft.net/fig/705227</uri></graphic></fig></tp:treatment-sec><tp:treatment-sec sec-type="Paratypes" id="SECID0EZLCK"><title>Paratypes.</title><p>Five adult males, <named-content xmlns:xlink="http://www.w3.org/1999/xlink" content-type="dwc:institutional_code" xlink:title="Nanjing Forestry University" xlink:href="http://grbio.org/institution/nanjing-forestry-university" xlink:type="simple">NJFU</named-content>20180704002 – 20180704006, collected by YY on 4 July 2018 at the type locality. One adult male, <named-content xmlns:xlink="http://www.w3.org/1999/xlink" content-type="dwc:institutional_code" xlink:title="Nanjing Forestry University" xlink:href="http://grbio.org/institution/nanjing-forestry-university" xlink:type="simple">NJFU</named-content>20180705001, collected by YY on 5 July 2018 at the same location. Five adult males, <named-content xmlns:xlink="http://www.w3.org/1999/xlink" content-type="dwc:institutional_code" xlink:title="Nanjing Forestry University" xlink:href="http://grbio.org/institution/nanjing-forestry-university" xlink:type="simple">NJFU</named-content>20180706001-<named-content xmlns:xlink="http://www.w3.org/1999/xlink" content-type="dwc:institutional_code" xlink:title="Nanjing Forestry University" xlink:href="http://grbio.org/institution/nanjing-forestry-university" xlink:type="simple">NJFU</named-content>20180706005 collected by YY on 6 July 2018 at the same location.</p></tp:treatment-sec><tp:treatment-sec sec-type="type locality" id="SECID0E5LCK"><title>Type locality.</title><p>Chuanbu Village (川步村), Changxing County, Huzhou City, Zhejiang Province, People’s Republic of China.</p></tp:treatment-sec><tp:treatment-sec sec-type="etymology" id="SECID0EDMCK"><title>Etymology.</title><p>The epithet <italic>inexpectatus</italic> is Latin for “the unexpected.” This was chosen for several reasons. We selected this name because we had come to survey this region of China for different taxa. KRM came to this locale to survey for <italic><tp:taxon-name><tp:taxon-name-part taxon-name-part-type="genus" reg="Megophrys">Megophrys</tp:taxon-name-part></tp:taxon-name></italic>. AB came to this locale to survey for <italic><tp:taxon-name><tp:taxon-name-part taxon-name-part-type="genus" reg="Dryophytes">Dryophytes</tp:taxon-name-part></tp:taxon-name></italic>. It was not only surprising to find this species while surveying for two other target genera, but upon realising the immense distance to the next closest population of <italic><tp:taxon-name><tp:taxon-name-part taxon-name-part-type="genus" reg="Kurixalus">Kurixalus</tp:taxon-name-part></tp:taxon-name></italic>, the discovery was even more unexpected. For an English and Chinese common name, we are recommending the name Changxing Treefrog (pronounced “Chang-shing” in English) 长兴原指树蛙 (cháng xīng yuán zhǐ shù wā).</p></tp:treatment-sec><tp:treatment-sec sec-type="diagnosis" id="SECID0EANCK"><title>Diagnosis.</title><p>The specimen matched the genus <italic><tp:taxon-name><tp:taxon-name-part taxon-name-part-type="genus" reg="Kurixalus">Kurixalus</tp:taxon-name-part></tp:taxon-name></italic>, based on the following characters: tips of digits enlarged to discs, with circum-marginal grooves; small-body size; pointed snout, forming a beak-like appearance; serrated dermal fringes along the outer edge of the forearm and leg; an inverted triangular-shaped dark brown mark between the eyes; dorsal “) (“ saddle-shaped marking; and a coarse dorsal and lateral surface with several small, irregular tubercles [7, 18, 29].</p></tp:treatment-sec><tp:treatment-sec sec-type="comparisons" id="SECID0ENNCK"><title>Comparisons.</title><p><italic><tp:taxon-name><tp:taxon-name-part taxon-name-part-type="genus" reg="Kurixalus">Kurixalus</tp:taxon-name-part><tp:taxon-name-part taxon-name-part-type="species" reg="inexpectatus">inexpectatus</tp:taxon-name-part></tp:taxon-name></italic> sp. nov. is characterised and distinct from the majority of its congeners (19) by having a combination of being: (1) a small-sized species with an average adult size below 30 mm (in males); and (2) having two dark symmetrical pectoral blotches.</p><p>Genetically, the species is most closely related to <italic><tp:taxon-name><tp:taxon-name-part taxon-name-part-type="genus" reg="Kurixalus">K.</tp:taxon-name-part><tp:taxon-name-part taxon-name-part-type="species" reg="idiootocus">idiootocus</tp:taxon-name-part></tp:taxon-name></italic> and is morphologically distinguished from this species by the combination of features: (1) having a tibio-tarsal articulation that extends beyond the anterior corner of the eye (versus the centre of eye); (2) having a significantly shorter snout relative to <abbrev xmlns:xlink="http://www.w3.org/1999/xlink" xlink:title="snout-vent length" id="ABBRID0ELOCK" xlink:type="simple">SVL</abbrev>; (3) a significantly greater internasal distance relative to <abbrev xmlns:xlink="http://www.w3.org/1999/xlink" xlink:title="snout-vent length" id="ABBRID0EPOCK" xlink:type="simple">SVL</abbrev>; (4) a significantly smaller eye diameter relative to <abbrev xmlns:xlink="http://www.w3.org/1999/xlink" xlink:title="snout-vent length" id="ABBRID0ETOCK" xlink:type="simple">SVL</abbrev>; (5) a nearly significantly wider tympanum diameter relative to <abbrev xmlns:xlink="http://www.w3.org/1999/xlink" xlink:title="snout-vent length" id="ABBRID0EXOCK" xlink:type="simple">SVL</abbrev>; (6) having a significantly greater distance between the eyes and the nares; (7) and by having a significantly longer forelimb length.</p></tp:treatment-sec><tp:treatment-sec sec-type="description" id="SECID0E2OCK"><title>Description of holotype.</title><p>Adult male (<abbrev xmlns:xlink="http://www.w3.org/1999/xlink" xlink:title="snout-vent length" id="ABBRID0EBPCK" xlink:type="simple">SVL</abbrev> 29.4 mm); head width about the same as body, its length 37.9% of <abbrev xmlns:xlink="http://www.w3.org/1999/xlink" xlink:title="snout-vent length" id="ABBRID0EFPCK" xlink:type="simple">SVL</abbrev>; head slightly longer than wide in the holotype (11.1 mm vs. 11.0, respectively); snout pointed and slightly turned down, forming a small “beak-like” appearance typical in many rhacophorids; eye large, protuberant, ED 36.3% of <abbrev xmlns:xlink="http://www.w3.org/1999/xlink" xlink:title="head length" id="ABBRID0EJPCK" xlink:type="simple">HDL</abbrev>, 13.8% of <abbrev xmlns:xlink="http://www.w3.org/1999/xlink" xlink:title="snout-vent length" id="ABBRID0ENPCK" xlink:type="simple">SVL</abbrev>; pupil horizontal; tympanum distinct in form, but not distinct in texture or colour, its diameter 6.8% of <abbrev xmlns:xlink="http://www.w3.org/1999/xlink" xlink:title="snout-vent length" id="ABBRID0ERPCK" xlink:type="simple">SVL</abbrev>; nostrils protuberant; closer to the tip of the snout than the eye; vomerine teeth absent; tongue notched posteriorly; single internal vocal sac.</p><p>Relative length of fingers I &lt; II &lt; IV &lt; III. Tips of all four fingers form discs with circum-marginal and transverse ventral grooves; relative width of discs is IV &gt; III &gt; II &gt; I; nuptial pads absent; fingers lacking webbing at base; subarticular tubercles prominent and rounded; series of tubercles forming serrated dermal fringe along outer edge of forearm.</p><p>Heels overlapping when legs at right angle to body; relative length of toes is I &lt; II &lt; III &lt; V &lt; IV; toes moderately webbed at base; tips of toes expand to form discs with circum-marginal and transverse ventral grooves; toes discs are smaller than finger discs; relative size of toe discs I &lt; V &lt; IV &lt; III &lt; III; subarticular tubercles present, but not as obvious as hand.</p><p>Body is covered in numerous tubercles and dermal ridges. Ridges are present on the dorsum, but absent from the flanks and venter; tympanum also covered in tubercles.</p></tp:treatment-sec><tp:treatment-sec sec-type="description" id="SECID0EYPCK"><title>Measurements of holotype (in mm).</title><p>The average of three measurements for each character is as follows: <abbrev xmlns:xlink="http://www.w3.org/1999/xlink" xlink:title="snout-vent length" id="ABBRID0E5PCK" xlink:type="simple">SVL</abbrev> 29.4, <abbrev xmlns:xlink="http://www.w3.org/1999/xlink" xlink:title="head length" id="ABBRID0ECQCK" xlink:type="simple">HDL</abbrev> 11.1, <abbrev xmlns:xlink="http://www.w3.org/1999/xlink" xlink:title="head width" id="ABBRID0EGQCK" xlink:type="simple">HDW</abbrev> 11.0, SNL 3.8, <abbrev xmlns:xlink="http://www.w3.org/1999/xlink" xlink:title="internares distance" id="ABBRID0EKQCK" xlink:type="simple">IND</abbrev> 3.3, <abbrev xmlns:xlink="http://www.w3.org/1999/xlink" xlink:title="narrowest interorbital distance" id="ABBRID0EOQCK" xlink:type="simple">IOD</abbrev> 3.3, <abbrev xmlns:xlink="http://www.w3.org/1999/xlink" xlink:title="width of the upper eyelid" id="ABBRID0ESQCK" xlink:type="simple">UEW</abbrev> 3.1, ED 4.0, TD 2.0, <abbrev xmlns:xlink="http://www.w3.org/1999/xlink" xlink:title="tympanum-eye distance" id="ABBRID0EWQCK" xlink:type="simple">TEY</abbrev> 0.9, <abbrev xmlns:xlink="http://www.w3.org/1999/xlink" xlink:title="distance from nostril to eye" id="ABBRID0E1QCK" xlink:type="simple">DNE</abbrev> 2.7, <abbrev xmlns:xlink="http://www.w3.org/1999/xlink" xlink:title="forelimb length" id="ABBRID0E5QCK" xlink:type="simple">FLL</abbrev> 15.7, <abbrev xmlns:xlink="http://www.w3.org/1999/xlink" xlink:title="thigh length" id="ABBRID0ECRCK" xlink:type="simple">THL</abbrev> 13.4, TL 14.5, <abbrev xmlns:xlink="http://www.w3.org/1999/xlink" xlink:title="foot length" id="ABBRID0EGRCK" xlink:type="simple">FL</abbrev> 12.9, <abbrev xmlns:xlink="http://www.w3.org/1999/xlink" xlink:title="hand length" id="ABBRID0EKRCK" xlink:type="simple">HND</abbrev> 9.1, <abbrev xmlns:xlink="http://www.w3.org/1999/xlink" xlink:title="radio-ulna length" id="ABBRID0EORCK" xlink:type="simple">RAD</abbrev> 6.7.</p></tp:treatment-sec><tp:treatment-sec sec-type="Colouration of holotype in life" id="SECID0ESRCK"><title>Colouration of holotype in life.</title><p>Light brown dorsum with white patch in the sacral region and extending a bit on to the femurs. Darker brown “) (“ dorsal saddle. Ventrally, white chest with brown colouration in the pectoral and axillary region. Ventral side of forelimbs have streaks of white and brown, almost like a marbled appearance. Ventral side of hind-limbs orange in the thigh and tibia region has the same brown and white marbled appearance present in the forelimbs. Palm of hand primarily light brown; sole of feet slightly darker than hand.</p></tp:treatment-sec><tp:treatment-sec sec-type="Colouration of holotype in preservation" id="SECID0EXRCK"><title>Colouration of holotype in preservation.</title><p>In preservation, the orange and light brown colours have faded, the darker brown has darkened compared to life. Pattern same as in life. Iris clouded. Chest white, throat black. Ventral side of arms black and white marbled appearance. Ventral side of tibia black and white marbled, similar to ventral aspect of forelimbs.</p></tp:treatment-sec><tp:treatment-sec sec-type="variation" id="SECID0E3RCK"><title>Variation.</title><p>As the holotype and paratypes of the new species are all male, sexual dimorphism cannot be ascertained. Aside from <abbrev xmlns:xlink="http://www.w3.org/1999/xlink" xlink:title="snout-vent length" id="ABBRID0ECSCK" xlink:type="simple">SVL</abbrev>, which is to be expected, the next characters which showed the greatest variation were <abbrev xmlns:xlink="http://www.w3.org/1999/xlink" xlink:title="forelimb length" id="ABBRID0EGSCK" xlink:type="simple">FLL</abbrev>, TL, <abbrev xmlns:xlink="http://www.w3.org/1999/xlink" xlink:title="foot length" id="ABBRID0EKSCK" xlink:type="simple">FL</abbrev> and <abbrev xmlns:xlink="http://www.w3.org/1999/xlink" xlink:title="length of the foot and tarsus" id="ABBRID0EOSCK" xlink:type="simple">TFL</abbrev>. Though the holotype has a head length longer than head width, most specimens had a head length shorter than head width. Colour varied between individuals, likely induced by temperature and/or time of day, as we observed this change first-hand. See Table <xref ref-type="table" rid="T8">8</xref> for variation amongst all specimens.</p><table-wrap id="T8" position="float" orientation="portrait"><label>Table 8.</label><caption><p>Variation in morphological measurements amongst the holotype* and paratypes. Each character was measured three times, the values in the table represent the average of the three measurements. *Denotes holotype.</p></caption><table id="TID0EEGDK" rules="all"><tbody><tr><th rowspan="1" colspan="1">Specimen</th><th rowspan="1" colspan="1">
                      <abbrev xmlns:xlink="http://www.w3.org/1999/xlink" xlink:title="snout-vent length" id="ABBRID0EKTCK" xlink:type="simple">SVL</abbrev>
                    </th><th rowspan="1" colspan="1">HL</th><th rowspan="1" colspan="1">HW</th><th rowspan="1" colspan="1">SL</th><th rowspan="1" colspan="1">
                      <abbrev xmlns:xlink="http://www.w3.org/1999/xlink" xlink:title="internares distance" id="ABBRID0E2TCK" xlink:type="simple">IND</abbrev>
                    </th><th rowspan="1" colspan="1">
                      <abbrev xmlns:xlink="http://www.w3.org/1999/xlink" xlink:title="narrowest interorbital distance" id="ABBRID0EDUCK" xlink:type="simple">IOD</abbrev>
                    </th><th rowspan="1" colspan="1">
                      <abbrev xmlns:xlink="http://www.w3.org/1999/xlink" xlink:title="width of the upper eyelid" id="ABBRID0ELUCK" xlink:type="simple">UEW</abbrev>
                    </th><th rowspan="1" colspan="1">ED</th><th rowspan="1" colspan="1">TD</th><th rowspan="1" colspan="1">
                      <abbrev xmlns:xlink="http://www.w3.org/1999/xlink" xlink:title="tympanum-eye distance" id="ABBRID0EZUCK" xlink:type="simple">TEY</abbrev>
                    </th><th rowspan="1" colspan="1">
                      <abbrev xmlns:xlink="http://www.w3.org/1999/xlink" xlink:title="distance from nostril to eye" id="ABBRID0EBVCK" xlink:type="simple">DNE</abbrev>
                    </th><th rowspan="1" colspan="1">
                      <abbrev xmlns:xlink="http://www.w3.org/1999/xlink" xlink:title="forelimb length" id="ABBRID0EJVCK" xlink:type="simple">FLL</abbrev>
                    </th><th rowspan="1" colspan="1">
                      <abbrev xmlns:xlink="http://www.w3.org/1999/xlink" xlink:title="thigh length" id="ABBRID0ERVCK" xlink:type="simple">THL</abbrev>
                    </th><th rowspan="1" colspan="1">TL</th><th rowspan="1" colspan="1">
                      <abbrev xmlns:xlink="http://www.w3.org/1999/xlink" xlink:title="foot length" id="ABBRID0E3VCK" xlink:type="simple">FL</abbrev>
                    </th><th rowspan="1" colspan="1">
                      <abbrev xmlns:xlink="http://www.w3.org/1999/xlink" xlink:title="length of the foot and tarsus" id="ABBRID0EEWCK" xlink:type="simple">TFL</abbrev>
                    </th><th rowspan="1" colspan="1">
                      <abbrev xmlns:xlink="http://www.w3.org/1999/xlink" xlink:title="hand length" id="ABBRID0EMWCK" xlink:type="simple">HND</abbrev>
                    </th><th rowspan="1" colspan="1">
                      <abbrev xmlns:xlink="http://www.w3.org/1999/xlink" xlink:title="radio-ulna length" id="ABBRID0EUWCK" xlink:type="simple">RAD</abbrev>
                    </th></tr><tr><td rowspan="1" colspan="1">20180704001*</td><td rowspan="1" colspan="1">29.4</td><td rowspan="1" colspan="1">11.1</td><td rowspan="1" colspan="1">11.0</td><td rowspan="1" colspan="1">3.8</td><td rowspan="1" colspan="1">3.3</td><td rowspan="1" colspan="1">3.3</td><td rowspan="1" colspan="1">3.1</td><td rowspan="1" colspan="1">4.0</td><td rowspan="1" colspan="1">2.0</td><td rowspan="1" colspan="1">0.9</td><td rowspan="1" colspan="1">2.7</td><td rowspan="1" colspan="1">15.7</td><td rowspan="1" colspan="1">13.4</td><td rowspan="1" colspan="1">14.5</td><td rowspan="1" colspan="1">12.9</td><td rowspan="1" colspan="1">19.9</td><td rowspan="1" colspan="1">9.1</td><td rowspan="1" colspan="1">6.7</td></tr><tr><td rowspan="1" colspan="1">20180704002</td><td rowspan="1" colspan="1">31.8</td><td rowspan="1" colspan="1">10.3</td><td rowspan="1" colspan="1">10.9</td><td rowspan="1" colspan="1">3.8</td><td rowspan="1" colspan="1">3.4</td><td rowspan="1" colspan="1">3.1</td><td rowspan="1" colspan="1">3.4</td><td rowspan="1" colspan="1">4.3</td><td rowspan="1" colspan="1">2.2</td><td rowspan="1" colspan="1">0.8</td><td rowspan="1" colspan="1">2.6</td><td rowspan="1" colspan="1">16.0</td><td rowspan="1" colspan="1">14.1</td><td rowspan="1" colspan="1">13.9</td><td rowspan="1" colspan="1">13.2</td><td rowspan="1" colspan="1">19.9</td><td rowspan="1" colspan="1">9.5</td><td rowspan="1" colspan="1">6.9</td></tr><tr><td rowspan="1" colspan="1">20180704003</td><td rowspan="1" colspan="1">29.7</td><td rowspan="1" colspan="1">10.2</td><td rowspan="1" colspan="1">10.1</td><td rowspan="1" colspan="1">4.0</td><td rowspan="1" colspan="1">3.3</td><td rowspan="1" colspan="1">3.0</td><td rowspan="1" colspan="1">3.1</td><td rowspan="1" colspan="1">3.9</td><td rowspan="1" colspan="1">2.1</td><td rowspan="1" colspan="1">1.1</td><td rowspan="1" colspan="1">2.7</td><td rowspan="1" colspan="1">14.7</td><td rowspan="1" colspan="1">13.1</td><td rowspan="1" colspan="1">12.8</td><td rowspan="1" colspan="1">12.5</td><td rowspan="1" colspan="1">18.7</td><td rowspan="1" colspan="1">8.6</td><td rowspan="1" colspan="1">7.0</td></tr><tr><td rowspan="1" colspan="1">20180704004</td><td rowspan="1" colspan="1">29.5</td><td rowspan="1" colspan="1">10.3</td><td rowspan="1" colspan="1">11.1</td><td rowspan="1" colspan="1">4.0</td><td rowspan="1" colspan="1">3.4</td><td rowspan="1" colspan="1">2.7</td><td rowspan="1" colspan="1">3.1</td><td rowspan="1" colspan="1">4.0</td><td rowspan="1" colspan="1">1.9</td><td rowspan="1" colspan="1">1.0</td><td rowspan="1" colspan="1">2.8</td><td rowspan="1" colspan="1">15.7</td><td rowspan="1" colspan="1">13.9</td><td rowspan="1" colspan="1">13.5</td><td rowspan="1" colspan="1">13.0</td><td rowspan="1" colspan="1">20.1</td><td rowspan="1" colspan="1">9.1</td><td rowspan="1" colspan="1">7.1</td></tr><tr><td rowspan="1" colspan="1">20180704005</td><td rowspan="1" colspan="1">29.4</td><td rowspan="1" colspan="1">9.6</td><td rowspan="1" colspan="1">10.7</td><td rowspan="1" colspan="1">3.4</td><td rowspan="1" colspan="1">3.1</td><td rowspan="1" colspan="1">3.0</td><td rowspan="1" colspan="1">2.8</td><td rowspan="1" colspan="1">4.0</td><td rowspan="1" colspan="1">1.8</td><td rowspan="1" colspan="1">1.0</td><td rowspan="1" colspan="1">2.5</td><td rowspan="1" colspan="1">15.2</td><td rowspan="1" colspan="1">13.5</td><td rowspan="1" colspan="1">13.6</td><td rowspan="1" colspan="1">12.7</td><td rowspan="1" colspan="1">19.6</td><td rowspan="1" colspan="1">8.6</td><td rowspan="1" colspan="1">6.8</td></tr><tr><td rowspan="1" colspan="1">20180704006</td><td rowspan="1" colspan="1">28.3</td><td rowspan="1" colspan="1">10.0</td><td rowspan="1" colspan="1">10.1</td><td rowspan="1" colspan="1">3.7</td><td rowspan="1" colspan="1">3.4</td><td rowspan="1" colspan="1">3.1</td><td rowspan="1" colspan="1">3.2</td><td rowspan="1" colspan="1">3.6</td><td rowspan="1" colspan="1">1.7</td><td rowspan="1" colspan="1">0.9</td><td rowspan="1" colspan="1">2.3</td><td rowspan="1" colspan="1">14.1</td><td rowspan="1" colspan="1">12.9</td><td rowspan="1" colspan="1">12.5</td><td rowspan="1" colspan="1">12.1</td><td rowspan="1" colspan="1">18.2</td><td rowspan="1" colspan="1">8.4</td><td rowspan="1" colspan="1">5.9</td></tr><tr><td rowspan="1" colspan="1">20180705001</td><td rowspan="1" colspan="1">28.6</td><td rowspan="1" colspan="1">9.7</td><td rowspan="1" colspan="1">10.7</td><td rowspan="1" colspan="1">4.2</td><td rowspan="1" colspan="1">3.3</td><td rowspan="1" colspan="1">3.1</td><td rowspan="1" colspan="1">2.9</td><td rowspan="1" colspan="1">3.2</td><td rowspan="1" colspan="1">1.8</td><td rowspan="1" colspan="1">1.2</td><td rowspan="1" colspan="1">2.6</td><td rowspan="1" colspan="1">14.2</td><td rowspan="1" colspan="1">13.3</td><td rowspan="1" colspan="1">12.9</td><td rowspan="1" colspan="1">10.9</td><td rowspan="1" colspan="1">17.6</td><td rowspan="1" colspan="1">8.0</td><td rowspan="1" colspan="1">6.4</td></tr><tr><td rowspan="1" colspan="1">20180706001</td><td rowspan="1" colspan="1">29.4</td><td rowspan="1" colspan="1">9.3</td><td rowspan="1" colspan="1">10.4</td><td rowspan="1" colspan="1">3.7</td><td rowspan="1" colspan="1">3.3</td><td rowspan="1" colspan="1">3.1</td><td rowspan="1" colspan="1">3.0</td><td rowspan="1" colspan="1">3.7</td><td rowspan="1" colspan="1">2.1</td><td rowspan="1" colspan="1">1.1</td><td rowspan="1" colspan="1">2.5</td><td rowspan="1" colspan="1">13.5</td><td rowspan="1" colspan="1">12.2</td><td rowspan="1" colspan="1">12.0</td><td rowspan="1" colspan="1">11.0</td><td rowspan="1" colspan="1">17.7</td><td rowspan="1" colspan="1">8.0</td><td rowspan="1" colspan="1">5.9</td></tr><tr><td rowspan="1" colspan="1">20180706002</td><td rowspan="1" colspan="1">29.8</td><td rowspan="1" colspan="1">10.1</td><td rowspan="1" colspan="1">10.9</td><td rowspan="1" colspan="1">3.5</td><td rowspan="1" colspan="1">3.4</td><td rowspan="1" colspan="1">3.4</td><td rowspan="1" colspan="1">3.0</td><td rowspan="1" colspan="1">4.0</td><td rowspan="1" colspan="1">2.0</td><td rowspan="1" colspan="1">0.8</td><td rowspan="1" colspan="1">2.3</td><td rowspan="1" colspan="1">15.1</td><td rowspan="1" colspan="1">13.9</td><td rowspan="1" colspan="1">13.4</td><td rowspan="1" colspan="1">12.9</td><td rowspan="1" colspan="1">19.4</td><td rowspan="1" colspan="1">8.8</td><td rowspan="1" colspan="1">6.3</td></tr><tr><td rowspan="1" colspan="1">20180706003</td><td rowspan="1" colspan="1">28.5</td><td rowspan="1" colspan="1">9.9</td><td rowspan="1" colspan="1">10.2</td><td rowspan="1" colspan="1">4.0</td><td rowspan="1" colspan="1">3.3</td><td rowspan="1" colspan="1">3.2</td><td rowspan="1" colspan="1">3.1</td><td rowspan="1" colspan="1">3.7</td><td rowspan="1" colspan="1">1.6</td><td rowspan="1" colspan="1">0.9</td><td rowspan="1" colspan="1">2.4</td><td rowspan="1" colspan="1">13.8</td><td rowspan="1" colspan="1">12.2</td><td rowspan="1" colspan="1">12.0</td><td rowspan="1" colspan="1">11.4</td><td rowspan="1" colspan="1">17.6</td><td rowspan="1" colspan="1">8.5</td><td rowspan="1" colspan="1">5.6</td></tr><tr><td rowspan="1" colspan="1">20180706004</td><td rowspan="1" colspan="1">29.0</td><td rowspan="1" colspan="1">9.9</td><td rowspan="1" colspan="1">10.4</td><td rowspan="1" colspan="1">3.7</td><td rowspan="1" colspan="1">3.4</td><td rowspan="1" colspan="1">3.2</td><td rowspan="1" colspan="1">2.9</td><td rowspan="1" colspan="1">3.8</td><td rowspan="1" colspan="1">1.9</td><td rowspan="1" colspan="1">0.9</td><td rowspan="1" colspan="1">2.5</td><td rowspan="1" colspan="1">14.5</td><td rowspan="1" colspan="1">12.9</td><td rowspan="1" colspan="1">12.9</td><td rowspan="1" colspan="1">12.0</td><td rowspan="1" colspan="1">18.6</td><td rowspan="1" colspan="1">8.7</td><td rowspan="1" colspan="1">6.3</td></tr><tr><td rowspan="1" colspan="1">20180706005</td><td rowspan="1" colspan="1">27.5</td><td rowspan="1" colspan="1">9.1</td><td rowspan="1" colspan="1">10.1</td><td rowspan="1" colspan="1">3.2</td><td rowspan="1" colspan="1">3.1</td><td rowspan="1" colspan="1">3.0</td><td rowspan="1" colspan="1">2.3</td><td rowspan="1" colspan="1">3.9</td><td rowspan="1" colspan="1">1.8</td><td rowspan="1" colspan="1">0.4</td><td rowspan="1" colspan="1">1.5</td><td rowspan="1" colspan="1">12.3</td><td rowspan="1" colspan="1">9.7</td><td rowspan="1" colspan="1">10.7</td><td rowspan="1" colspan="1">11.4</td><td rowspan="1" colspan="1">16.1</td><td rowspan="1" colspan="1">8.3</td><td rowspan="1" colspan="1">5.7</td></tr></tbody></table></table-wrap></tp:treatment-sec><tp:treatment-sec sec-type="description" id="SECID0EQMDK"><title>Description of eggs and tadpoles.</title><p>We did not find any eggs or tadpoles despite being present during the breeding season.</p></tp:treatment-sec><tp:treatment-sec sec-type="distribution" id="SECID0EVMDK"><title>Distribution and ecology.</title><p><italic><tp:taxon-name><tp:taxon-name-part taxon-name-part-type="genus" reg="Kurixalus">Kurixalus</tp:taxon-name-part><tp:taxon-name-part taxon-name-part-type="species" reg="inexpectatus">inexpectatus</tp:taxon-name-part></tp:taxon-name></italic> sp. nov. has been found calling as early as 26 April. Males would call from shrubs approximately 20 to 160 cm above temporary pools in and along roadside ditches. Temporary pools were 15 cm deep and up to 8 m long. In April, only sparse numbers of individuals were found calling. In July, full choruses could be heard, yet no individuals were found engaged in amplexus. No females have been found.</p><p>The vegetation primarily consisted of shrubs and secondary broad-leaved forest. No specimens were found in the adjacent bamboo forest.</p></tp:treatment-sec><tp:treatment-sec sec-type="distribution" id="SECID0EHNDK"><title>Distribution.</title><p>Currently, the species is only known from the type locality, on the outskirts of the Wizard of Oz resort in Chuanbu Village, Changxing County, Huzhou City, Zhejiang Province, China. Surveys were made in the surrounding mountains for additional populations without success, including mountain ranges in Anhui and Jiangsu Provinces. The resort is situated at the southeast edge, in a northwest-to-southeast valley lower than 100 m in elevation. A creek comes from the hills, into a reservoir, which then flows about 2 km along the valley through the extent of the resort. The area was intended to be a plantation (unconfirmed, but suspected to be bamboo, based on the number of surrounding bamboo plantations), but in 2013, the land was set aside for the resort (pers. comm.). Now the resort consists of tea plantations, peach orchards, well-manicured grasses, a bamboo forest and miscellaneous shrubbery.</p></tp:treatment-sec><tp:treatment-sec><!--Section generated to contain objects referenced in tp:taxon-treatment.--><table-wrap id="T1" position="float" orientation="portrait"><label>Table 1.</label><caption><p>Samples and sequences used as taxa for the phylogenetic trees in this study.</p></caption><table id="TID0ETOAI" rules="all"><tbody><tr><th rowspan="2" colspan="1">Species</th><th rowspan="2" colspan="1">Sample voucher</th><th rowspan="1" colspan="2">GenBank accession number</th><th rowspan="2" colspan="1">Localities</th><th rowspan="2" colspan="1">Literature</th></tr><tr><th rowspan="1" colspan="1">
                  <italic>12S-tRNA val-16S</italic>
                </th><th rowspan="1" colspan="1">
                  <italic>TYR</italic>
                </th></tr><tr><td rowspan="1" colspan="1"><italic><tp:taxon-name><tp:taxon-name-part taxon-name-part-type="genus" reg="Kurixalus">Kurixalus</tp:taxon-name-part><tp:taxon-name-part taxon-name-part-type="species" reg="inexpectatus">inexpectatus</tp:taxon-name-part></tp:taxon-name></italic> sp. nov.</td><td rowspan="1" colspan="1"><named-content xmlns:xlink="http://www.w3.org/1999/xlink" content-type="dwc:institutional_code" xlink:title="Nanjing Forestry University" xlink:href="http://grbio.org/institution/nanjing-forestry-university" xlink:type="simple">NJFU</named-content>20180704001</td><td rowspan="1" colspan="1">
                  <ext-link xmlns:xlink="http://www.w3.org/1999/xlink" ext-link-type="gen" xlink:href="MW115094" xlink:type="simple">MW115094</ext-link>
                </td><td rowspan="1" colspan="1">
                  <ext-link xmlns:xlink="http://www.w3.org/1999/xlink" ext-link-type="gen" xlink:href="MW148393" xlink:type="simple">MW148393</ext-link>
                </td><td rowspan="1" colspan="1">Huzhou, Zhejiang, China</td><td rowspan="1" colspan="1">Present study</td></tr><tr><td rowspan="1" colspan="1"><italic><tp:taxon-name><tp:taxon-name-part taxon-name-part-type="genus" reg="Kurixalus">Kurixalus</tp:taxon-name-part><tp:taxon-name-part taxon-name-part-type="species" reg="inexpectatus">inexpectatus</tp:taxon-name-part></tp:taxon-name></italic> sp. nov.</td><td rowspan="1" colspan="1"><named-content xmlns:xlink="http://www.w3.org/1999/xlink" content-type="dwc:institutional_code" xlink:title="Nanjing Forestry University" xlink:href="http://grbio.org/institution/nanjing-forestry-university" xlink:type="simple">NJFU</named-content>20180704002</td><td rowspan="1" colspan="1">
                  <ext-link xmlns:xlink="http://www.w3.org/1999/xlink" ext-link-type="gen" xlink:href="MW115093" xlink:type="simple">MW115093</ext-link>
                </td><td rowspan="1" colspan="1">
                  <ext-link xmlns:xlink="http://www.w3.org/1999/xlink" ext-link-type="gen" xlink:href="MW148394" xlink:type="simple">MW148394</ext-link>
                </td><td rowspan="1" colspan="1">Huzhou, Zhejiang, China</td><td rowspan="1" colspan="1">Present study</td></tr><tr><td rowspan="1" colspan="1"><italic><tp:taxon-name><tp:taxon-name-part taxon-name-part-type="genus" reg="Kurixalus">Kurixalus</tp:taxon-name-part><tp:taxon-name-part taxon-name-part-type="species" reg="inexpectatus">inexpectatus</tp:taxon-name-part></tp:taxon-name></italic> sp. nov.</td><td rowspan="1" colspan="1"><named-content xmlns:xlink="http://www.w3.org/1999/xlink" content-type="dwc:institutional_code" xlink:title="Nanjing Forestry University" xlink:href="http://grbio.org/institution/nanjing-forestry-university" xlink:type="simple">NJFU</named-content>20180704003</td><td rowspan="1" colspan="1">
                  <ext-link xmlns:xlink="http://www.w3.org/1999/xlink" ext-link-type="gen" xlink:href="MW115095" xlink:type="simple">MW115095</ext-link>
                </td><td rowspan="1" colspan="1">
                  <ext-link xmlns:xlink="http://www.w3.org/1999/xlink" ext-link-type="gen" xlink:href="MW148395" xlink:type="simple">MW148395</ext-link>
                </td><td rowspan="1" colspan="1">Huzhou, Zhejiang, China</td><td rowspan="1" colspan="1">Present study</td></tr><tr><td rowspan="1" colspan="1"><italic><tp:taxon-name><tp:taxon-name-part taxon-name-part-type="genus" reg="Kurixalus">Kurixalus</tp:taxon-name-part><tp:taxon-name-part taxon-name-part-type="species" reg="inexpectatus">inexpectatus</tp:taxon-name-part></tp:taxon-name></italic> sp. nov.</td><td rowspan="1" colspan="1"><named-content xmlns:xlink="http://www.w3.org/1999/xlink" content-type="dwc:institutional_code" xlink:title="Nanjing Forestry University" xlink:href="http://grbio.org/institution/nanjing-forestry-university" xlink:type="simple">NJFU</named-content>20180704004</td><td rowspan="1" colspan="1">
                  <ext-link xmlns:xlink="http://www.w3.org/1999/xlink" ext-link-type="gen" xlink:href="MW115092" xlink:type="simple">MW115092</ext-link>
                </td><td rowspan="1" colspan="1">
                  <ext-link xmlns:xlink="http://www.w3.org/1999/xlink" ext-link-type="gen" xlink:href="MW148396" xlink:type="simple">MW148396</ext-link>
                </td><td rowspan="1" colspan="1">Huzhou, Zhejiang, China</td><td rowspan="1" colspan="1">Present study</td></tr><tr><td rowspan="1" colspan="1"><italic><tp:taxon-name><tp:taxon-name-part taxon-name-part-type="genus" reg="Kurixalus">Kurixalus</tp:taxon-name-part><tp:taxon-name-part taxon-name-part-type="species" reg="inexpectatus">inexpectatus</tp:taxon-name-part></tp:taxon-name></italic> sp. nov.</td><td rowspan="1" colspan="1"><named-content xmlns:xlink="http://www.w3.org/1999/xlink" content-type="dwc:institutional_code" xlink:title="Nanjing Forestry University" xlink:href="http://grbio.org/institution/nanjing-forestry-university" xlink:type="simple">NJFU</named-content>20180704005</td><td rowspan="1" colspan="1">
                  <ext-link xmlns:xlink="http://www.w3.org/1999/xlink" ext-link-type="gen" xlink:href="MW115090" xlink:type="simple">MW115090</ext-link>
                </td><td rowspan="1" colspan="1">
                  <ext-link xmlns:xlink="http://www.w3.org/1999/xlink" ext-link-type="gen" xlink:href="MW148397" xlink:type="simple">MW148397</ext-link>
                </td><td rowspan="1" colspan="1">Huzhou, Zhejiang, China</td><td rowspan="1" colspan="1">Present study</td></tr><tr><td rowspan="1" colspan="1"><italic><tp:taxon-name><tp:taxon-name-part taxon-name-part-type="genus" reg="Kurixalus">Kurixalus</tp:taxon-name-part><tp:taxon-name-part taxon-name-part-type="species" reg="inexpectatus">inexpectatus</tp:taxon-name-part></tp:taxon-name></italic> sp. nov.</td><td rowspan="1" colspan="1"><named-content xmlns:xlink="http://www.w3.org/1999/xlink" content-type="dwc:institutional_code" xlink:title="Nanjing Forestry University" xlink:href="http://grbio.org/institution/nanjing-forestry-university" xlink:type="simple">NJFU</named-content>20180704006</td><td rowspan="1" colspan="1">-</td><td rowspan="1" colspan="1">
                  <ext-link xmlns:xlink="http://www.w3.org/1999/xlink" ext-link-type="gen" xlink:href="MW148398" xlink:type="simple">MW148398</ext-link>
                </td><td rowspan="1" colspan="1">Huzhou, Zhejiang, China</td><td rowspan="1" colspan="1">Present study</td></tr><tr><td rowspan="1" colspan="1"><italic><tp:taxon-name><tp:taxon-name-part taxon-name-part-type="genus" reg="Kurixalus">Kurixalus</tp:taxon-name-part><tp:taxon-name-part taxon-name-part-type="species" reg="inexpectatus">inexpectatus</tp:taxon-name-part></tp:taxon-name></italic> sp. nov.</td><td rowspan="1" colspan="1"><named-content xmlns:xlink="http://www.w3.org/1999/xlink" content-type="dwc:institutional_code" xlink:title="Nanjing Forestry University" xlink:href="http://grbio.org/institution/nanjing-forestry-university" xlink:type="simple">NJFU</named-content>20180705001</td><td rowspan="1" colspan="1">
                  <ext-link xmlns:xlink="http://www.w3.org/1999/xlink" ext-link-type="gen" xlink:href="MW115088" xlink:type="simple">MW115088</ext-link>
                </td><td rowspan="1" colspan="1">
                  <ext-link xmlns:xlink="http://www.w3.org/1999/xlink" ext-link-type="gen" xlink:href="MW148400" xlink:type="simple">MW148400</ext-link>
                </td><td rowspan="1" colspan="1">Huzhou, Zhejiang, China</td><td rowspan="1" colspan="1">Present study</td></tr><tr><td rowspan="1" colspan="1"><italic><tp:taxon-name><tp:taxon-name-part taxon-name-part-type="genus" reg="Kurixalus">Kurixalus</tp:taxon-name-part><tp:taxon-name-part taxon-name-part-type="species" reg="inexpectatus">inexpectatus</tp:taxon-name-part></tp:taxon-name></italic> sp. nov.</td><td rowspan="1" colspan="1"><named-content xmlns:xlink="http://www.w3.org/1999/xlink" content-type="dwc:institutional_code" xlink:title="Nanjing Forestry University" xlink:href="http://grbio.org/institution/nanjing-forestry-university" xlink:type="simple">NJFU</named-content>20180706001</td><td rowspan="1" colspan="1">
                  <ext-link xmlns:xlink="http://www.w3.org/1999/xlink" ext-link-type="gen" xlink:href="MW115091" xlink:type="simple">MW115091</ext-link>
                </td><td rowspan="1" colspan="1">
                  <ext-link xmlns:xlink="http://www.w3.org/1999/xlink" ext-link-type="gen" xlink:href="MW148401" xlink:type="simple">MW148401</ext-link>
                </td><td rowspan="1" colspan="1">Huzhou, Zhejiang, China</td><td rowspan="1" colspan="1">Present study</td></tr><tr><td rowspan="1" colspan="1"><italic><tp:taxon-name><tp:taxon-name-part taxon-name-part-type="genus" reg="Kurixalus">Kurixalus</tp:taxon-name-part><tp:taxon-name-part taxon-name-part-type="species" reg="inexpectatus">inexpectatus</tp:taxon-name-part></tp:taxon-name></italic> sp. nov.</td><td rowspan="1" colspan="1"><named-content xmlns:xlink="http://www.w3.org/1999/xlink" content-type="dwc:institutional_code" xlink:title="Nanjing Forestry University" xlink:href="http://grbio.org/institution/nanjing-forestry-university" xlink:type="simple">NJFU</named-content>20180706002</td><td rowspan="1" colspan="1">
                  <ext-link xmlns:xlink="http://www.w3.org/1999/xlink" ext-link-type="gen" xlink:href="MW115096" xlink:type="simple">MW115096</ext-link>
                </td><td rowspan="1" colspan="1">
                  <ext-link xmlns:xlink="http://www.w3.org/1999/xlink" ext-link-type="gen" xlink:href="MW148402" xlink:type="simple">MW148402</ext-link>
                </td><td rowspan="1" colspan="1">Huzhou, Zhejiang, China</td><td rowspan="1" colspan="1">Present study</td></tr><tr><td rowspan="1" colspan="1"><italic><tp:taxon-name><tp:taxon-name-part taxon-name-part-type="genus" reg="Kurixalus">Kurixalus</tp:taxon-name-part><tp:taxon-name-part taxon-name-part-type="species" reg="inexpectatus">inexpectatus</tp:taxon-name-part></tp:taxon-name></italic> sp. nov.</td><td rowspan="1" colspan="1">-</td><td rowspan="1" colspan="1">-</td><td rowspan="1" colspan="1">
                  <ext-link xmlns:xlink="http://www.w3.org/1999/xlink" ext-link-type="gen" xlink:href="MW148399" xlink:type="simple">MW148399</ext-link>
                </td><td rowspan="1" colspan="1">Huzhou, Zhejiang, China</td><td rowspan="1" colspan="1">Present study</td></tr><tr><td rowspan="1" colspan="1"><italic><tp:taxon-name><tp:taxon-name-part taxon-name-part-type="genus" reg="Kurixalus">Kurixalus</tp:taxon-name-part><tp:taxon-name-part taxon-name-part-type="species" reg="inexpectatus">inexpectatus</tp:taxon-name-part></tp:taxon-name></italic> sp. nov.</td><td rowspan="1" colspan="1"><named-content xmlns:xlink="http://www.w3.org/1999/xlink" content-type="dwc:institutional_code" xlink:title="Nanjing Forestry University" xlink:href="http://grbio.org/institution/nanjing-forestry-university" xlink:type="simple">NJFU</named-content>20180706003</td><td rowspan="1" colspan="1">
                  <ext-link xmlns:xlink="http://www.w3.org/1999/xlink" ext-link-type="gen" xlink:href="MW115089" xlink:type="simple">MW115089</ext-link>
                </td><td rowspan="1" colspan="1">
                  <ext-link xmlns:xlink="http://www.w3.org/1999/xlink" ext-link-type="gen" xlink:href="MW148403" xlink:type="simple">MW148403</ext-link>
                </td><td rowspan="1" colspan="1">Huzhou, Zhejiang, China</td><td rowspan="1" colspan="1">Present study</td></tr><tr><td rowspan="1" colspan="1">
                  <italic>
                    <tp:taxon-name><tp:taxon-name-part taxon-name-part-type="genus" reg="Kurixalus">Kurixalus</tp:taxon-name-part><tp:taxon-name-part taxon-name-part-type="species" reg="baliogaster">baliogaster</tp:taxon-name-part></tp:taxon-name>
                  </italic>
                </td><td rowspan="1" colspan="1">ROM29862</td><td rowspan="1" colspan="1">
                  <ext-link xmlns:xlink="http://www.w3.org/1999/xlink" ext-link-type="gen" xlink:href="KX554476" xlink:type="simple">KX554476</ext-link>
                </td><td rowspan="1" colspan="1">
                  <ext-link xmlns:xlink="http://www.w3.org/1999/xlink" ext-link-type="gen" xlink:href="KX554740" xlink:type="simple">KX554740</ext-link>
                </td><td rowspan="1" colspan="1">Krong Pa, Gia Lai, Vietnam</td><td rowspan="1" colspan="1">(<xref ref-type="bibr" rid="B58">Yu et al. 2017b</xref>)</td></tr><tr><td rowspan="1" colspan="1">
                  <italic>
                    <tp:taxon-name><tp:taxon-name-part taxon-name-part-type="genus" reg="Kurixalus">Kurixalus</tp:taxon-name-part><tp:taxon-name-part taxon-name-part-type="species" reg="baliogaster">baliogaster</tp:taxon-name-part></tp:taxon-name>
                  </italic>
                </td><td rowspan="1" colspan="1">ROM29860</td><td rowspan="1" colspan="1">
                  <ext-link xmlns:xlink="http://www.w3.org/1999/xlink" ext-link-type="gen" xlink:href="KX554475" xlink:type="simple">KX554475</ext-link>
                </td><td rowspan="1" colspan="1">
                  <ext-link xmlns:xlink="http://www.w3.org/1999/xlink" ext-link-type="gen" xlink:href="KX554739" xlink:type="simple">KX554739</ext-link>
                </td><td rowspan="1" colspan="1">Krong Pa, Gia Lai, Vietnam</td><td rowspan="1" colspan="1">(<xref ref-type="bibr" rid="B58">Yu et al. 2017b</xref>)</td></tr><tr><td rowspan="1" colspan="1">
                  <italic>
                    <tp:taxon-name><tp:taxon-name-part taxon-name-part-type="genus" reg="Kurixalus">Kurixalus</tp:taxon-name-part><tp:taxon-name-part taxon-name-part-type="species" reg="baliogaster">baliogaster</tp:taxon-name-part></tp:taxon-name>
                  </italic>
                </td><td rowspan="1" colspan="1">ROM33963</td><td rowspan="1" colspan="1">
                  <ext-link xmlns:xlink="http://www.w3.org/1999/xlink" ext-link-type="gen" xlink:href="KX554474" xlink:type="simple">KX554474</ext-link>
                </td><td rowspan="1" colspan="1">
                  <ext-link xmlns:xlink="http://www.w3.org/1999/xlink" ext-link-type="gen" xlink:href="KX554738" xlink:type="simple">KX554738</ext-link>
                </td><td rowspan="1" colspan="1">Krong Pa, Gia Lai, Vietnam</td><td rowspan="1" colspan="1">(<xref ref-type="bibr" rid="B58">Yu et al. 2017b</xref>)</td></tr><tr><td rowspan="1" colspan="1">
                  <italic>
                    <tp:taxon-name><tp:taxon-name-part taxon-name-part-type="genus" reg="Kurixalus">Kurixalus</tp:taxon-name-part><tp:taxon-name-part taxon-name-part-type="species" reg="banaensis">banaensis</tp:taxon-name-part></tp:taxon-name>
                  </italic>
                </td><td rowspan="1" colspan="1">ROM32986</td><td rowspan="1" colspan="1">
                  <ext-link xmlns:xlink="http://www.w3.org/1999/xlink" ext-link-type="gen" xlink:href="GQ285667" xlink:type="simple">GQ285667</ext-link>
                </td><td rowspan="1" colspan="1">
                  <ext-link xmlns:xlink="http://www.w3.org/1999/xlink" ext-link-type="gen" xlink:href="GQ285799" xlink:type="simple">GQ285799</ext-link>
                </td><td rowspan="1" colspan="1">Krong Pa, Gia Lai, Vietnam</td><td rowspan="1" colspan="1">(<xref ref-type="bibr" rid="B30">Li et al. 2009</xref>)</td></tr><tr><td rowspan="1" colspan="1">
                  <italic>
                    <tp:taxon-name><tp:taxon-name-part taxon-name-part-type="genus" reg="Kurixalus">Kurixalus</tp:taxon-name-part><tp:taxon-name-part taxon-name-part-type="species" reg="bisacculus">bisacculus</tp:taxon-name-part></tp:taxon-name>
                  </italic>
                </td><td rowspan="1" colspan="1">KUHE 19333</td><td rowspan="1" colspan="1">
                  <ext-link xmlns:xlink="http://www.w3.org/1999/xlink" ext-link-type="gen" xlink:href="KX554473" xlink:type="simple">KX554473</ext-link>
                </td><td rowspan="1" colspan="1">
                  <ext-link xmlns:xlink="http://www.w3.org/1999/xlink" ext-link-type="gen" xlink:href="KX554737" xlink:type="simple">KX554737</ext-link>
                </td><td rowspan="1" colspan="1">Phu Luanag, Loei, Thailand</td><td rowspan="1" colspan="1">(<xref ref-type="bibr" rid="B58">Yu et al. 2017b</xref>)</td></tr><tr><td rowspan="1" colspan="1">
                  <italic>
                    <tp:taxon-name><tp:taxon-name-part taxon-name-part-type="genus" reg="Kurixalus">Kurixalus</tp:taxon-name-part><tp:taxon-name-part taxon-name-part-type="species" reg="bisacculus">bisacculus</tp:taxon-name-part></tp:taxon-name>
                  </italic>
                </td><td rowspan="1" colspan="1">KUHE 19330</td><td rowspan="1" colspan="1">
                  <ext-link xmlns:xlink="http://www.w3.org/1999/xlink" ext-link-type="gen" xlink:href="KX554472" xlink:type="simple">KX554472</ext-link>
                </td><td rowspan="1" colspan="1">
                  <ext-link xmlns:xlink="http://www.w3.org/1999/xlink" ext-link-type="gen" xlink:href="KX554736" xlink:type="simple">KX554736</ext-link>
                </td><td rowspan="1" colspan="1">Phu Luanag, Loei, Thailand</td><td rowspan="1" colspan="1">(<xref ref-type="bibr" rid="B58">Yu et al. 2017b</xref>)</td></tr><tr><td rowspan="1" colspan="1">
                  <italic>
                    <tp:taxon-name><tp:taxon-name-part taxon-name-part-type="genus" reg="Kurixalus">Kurixalus</tp:taxon-name-part><tp:taxon-name-part taxon-name-part-type="species" reg="bisacculus">bisacculus</tp:taxon-name-part></tp:taxon-name>
                  </italic>
                </td><td rowspan="1" colspan="1">KUHE 35069</td><td rowspan="1" colspan="1">
                  <ext-link xmlns:xlink="http://www.w3.org/1999/xlink" ext-link-type="gen" xlink:href="AB933291" xlink:type="simple">AB933291</ext-link>
                </td><td rowspan="1" colspan="1">
                  <ext-link xmlns:xlink="http://www.w3.org/1999/xlink" ext-link-type="gen" xlink:href="KX554734" xlink:type="simple">KX554734</ext-link>
                </td><td rowspan="1" colspan="1">Pilok, Kanchanaburi, Thailand</td><td rowspan="1" colspan="1">(<xref ref-type="bibr" rid="B58">Yu et al. 2017b</xref>)</td></tr><tr><td rowspan="1" colspan="1">
                  <italic>
                    <tp:taxon-name><tp:taxon-name-part taxon-name-part-type="genus" reg="Kurixalus">Kurixalus</tp:taxon-name-part><tp:taxon-name-part taxon-name-part-type="species" reg="bisacculus">bisacculus</tp:taxon-name-part></tp:taxon-name>
                  </italic>
                </td><td rowspan="1" colspan="1">FMNH 261902</td><td rowspan="1" colspan="1">
                  <ext-link xmlns:xlink="http://www.w3.org/1999/xlink" ext-link-type="gen" xlink:href="KX554471" xlink:type="simple">KX554471</ext-link>
                </td><td rowspan="1" colspan="1">
                  <ext-link xmlns:xlink="http://www.w3.org/1999/xlink" ext-link-type="gen" xlink:href="KX554733" xlink:type="simple">KX554733</ext-link>
                </td><td rowspan="1" colspan="1">Kampot Dist, Prov, Cambodia</td><td rowspan="1" colspan="1">(<xref ref-type="bibr" rid="B58">Yu et al. 2017b</xref>)</td></tr><tr><td rowspan="1" colspan="1">
                  <italic>
                    <tp:taxon-name><tp:taxon-name-part taxon-name-part-type="genus" reg="Kurixalus">Kurixalus</tp:taxon-name-part><tp:taxon-name-part taxon-name-part-type="species" reg="bisacculus">bisacculus</tp:taxon-name-part></tp:taxon-name>
                  </italic>
                </td><td rowspan="1" colspan="1">FMNH 261901</td><td rowspan="1" colspan="1">
                  <ext-link xmlns:xlink="http://www.w3.org/1999/xlink" ext-link-type="gen" xlink:href="KX554470" xlink:type="simple">KX554470</ext-link>
                </td><td rowspan="1" colspan="1">
                  <ext-link xmlns:xlink="http://www.w3.org/1999/xlink" ext-link-type="gen" xlink:href="KX554732" xlink:type="simple">KX554732</ext-link>
                </td><td rowspan="1" colspan="1">Kampot Dist, Prov, Cambodia</td><td rowspan="1" colspan="1">(<xref ref-type="bibr" rid="B58">Yu et al. 2017b</xref>)</td></tr><tr><td rowspan="1" colspan="1">
                  <italic>
                    <tp:taxon-name><tp:taxon-name-part taxon-name-part-type="genus" reg="Kurixalus">Kurixalus</tp:taxon-name-part><tp:taxon-name-part taxon-name-part-type="species" reg="bisacculus">bisacculus</tp:taxon-name-part></tp:taxon-name>
                  </italic>
                </td><td rowspan="1" colspan="1">FMNH 261900</td><td rowspan="1" colspan="1">
                  <ext-link xmlns:xlink="http://www.w3.org/1999/xlink" ext-link-type="gen" xlink:href="KX554469" xlink:type="simple">KX554469</ext-link>
                </td><td rowspan="1" colspan="1">
                  <ext-link xmlns:xlink="http://www.w3.org/1999/xlink" ext-link-type="gen" xlink:href="KX554731" xlink:type="simple">KX554731</ext-link>
                </td><td rowspan="1" colspan="1">Kampot Dist, Prov, Cambodia</td><td rowspan="1" colspan="1">(<xref ref-type="bibr" rid="B58">Yu et al. 2017b</xref>)</td></tr><tr><td rowspan="1" colspan="1">
                  <italic>
                    <tp:taxon-name><tp:taxon-name-part taxon-name-part-type="genus" reg="Kurixalus">Kurixalus</tp:taxon-name-part><tp:taxon-name-part taxon-name-part-type="species" reg="bisacculus">bisacculus</tp:taxon-name-part></tp:taxon-name>
                  </italic>
                </td><td rowspan="1" colspan="1">FMNH 257903</td><td rowspan="1" colspan="1">
                  <ext-link xmlns:xlink="http://www.w3.org/1999/xlink" ext-link-type="gen" xlink:href="KX554458" xlink:type="simple">KX554458</ext-link>
                </td><td rowspan="1" colspan="1">
                  <ext-link xmlns:xlink="http://www.w3.org/1999/xlink" ext-link-type="gen" xlink:href="KX554699" xlink:type="simple">KX554699</ext-link>
                </td><td rowspan="1" colspan="1">Pakxong Dist, Champasak, Laos</td><td rowspan="1" colspan="1">(<xref ref-type="bibr" rid="B58">Yu et al. 2017b</xref>)</td></tr><tr><td rowspan="1" colspan="1">
                  <italic>
                    <tp:taxon-name><tp:taxon-name-part taxon-name-part-type="genus" reg="Kurixalus">Kurixalus</tp:taxon-name-part><tp:taxon-name-part taxon-name-part-type="species" reg="bisacculus">bisacculus</tp:taxon-name-part></tp:taxon-name>
                  </italic>
                </td><td rowspan="1" colspan="1">FMNH 256453</td><td rowspan="1" colspan="1">
                  <ext-link xmlns:xlink="http://www.w3.org/1999/xlink" ext-link-type="gen" xlink:href="KX554456" xlink:type="simple">KX554456</ext-link>
                </td><td rowspan="1" colspan="1">
                  <ext-link xmlns:xlink="http://www.w3.org/1999/xlink" ext-link-type="gen" xlink:href="KX554697" xlink:type="simple">KX554697</ext-link>
                </td><td rowspan="1" colspan="1">Nakai Dist, Khammouan, Laos</td><td rowspan="1" colspan="1">(<xref ref-type="bibr" rid="B58">Yu et al. 2017b</xref>)</td></tr><tr><td rowspan="1" colspan="1">
                  <italic>
                    <tp:taxon-name><tp:taxon-name-part taxon-name-part-type="genus" reg="Kurixalus">Kurixalus</tp:taxon-name-part><tp:taxon-name-part taxon-name-part-type="species" reg="bisacculus">bisacculus</tp:taxon-name-part></tp:taxon-name>
                  </italic>
                </td><td rowspan="1" colspan="1">FMNH 255656</td><td rowspan="1" colspan="1">
                  <ext-link xmlns:xlink="http://www.w3.org/1999/xlink" ext-link-type="gen" xlink:href="KX554453" xlink:type="simple">KX554453</ext-link>
                </td><td rowspan="1" colspan="1">
                  <ext-link xmlns:xlink="http://www.w3.org/1999/xlink" ext-link-type="gen" xlink:href="KX554694" xlink:type="simple">KX554694</ext-link>
                </td><td rowspan="1" colspan="1">Con Cuong Dist, Nghe An, Vietnam</td><td rowspan="1" colspan="1">(<xref ref-type="bibr" rid="B58">Yu et al. 2017b</xref>)</td></tr><tr><td rowspan="1" colspan="1">
                  <italic>
                    <tp:taxon-name><tp:taxon-name-part taxon-name-part-type="genus" reg="Kurixalus">Kurixalus</tp:taxon-name-part><tp:taxon-name-part taxon-name-part-type="species" reg="bisacculus">bisacculus</tp:taxon-name-part></tp:taxon-name>
                  </italic>
                </td><td rowspan="1" colspan="1">FMNH 255654</td><td rowspan="1" colspan="1">
                  <ext-link xmlns:xlink="http://www.w3.org/1999/xlink" ext-link-type="gen" xlink:href="KX554451" xlink:type="simple">KX554451</ext-link>
                </td><td rowspan="1" colspan="1">
                  <ext-link xmlns:xlink="http://www.w3.org/1999/xlink" ext-link-type="gen" xlink:href="KX554692" xlink:type="simple">KX554692</ext-link>
                </td><td rowspan="1" colspan="1">Con Cuong Dist, Nghe An, Vietnam</td><td rowspan="1" colspan="1">(<xref ref-type="bibr" rid="B58">Yu et al. 2017b</xref>)</td></tr><tr><td rowspan="1" colspan="1">
                  <italic>
                    <tp:taxon-name><tp:taxon-name-part taxon-name-part-type="genus" reg="Kurixalus">Kurixalus</tp:taxon-name-part><tp:taxon-name-part taxon-name-part-type="species" reg="bisacculus">bisacculus</tp:taxon-name-part></tp:taxon-name>
                  </italic>
                </td><td rowspan="1" colspan="1">FMNH 255661</td><td rowspan="1" colspan="1">
                  <ext-link xmlns:xlink="http://www.w3.org/1999/xlink" ext-link-type="gen" xlink:href="KX554450" xlink:type="simple">KX554450</ext-link>
                </td><td rowspan="1" colspan="1">
                  <ext-link xmlns:xlink="http://www.w3.org/1999/xlink" ext-link-type="gen" xlink:href="KX554691" xlink:type="simple">KX554691</ext-link>
                </td><td rowspan="1" colspan="1">VietnamTuong Duong Dist, Nghe An, Vietnam</td><td rowspan="1" colspan="1">(<xref ref-type="bibr" rid="B58">Yu et al. 2017b</xref>)</td></tr><tr><td rowspan="1" colspan="1">
                  <italic>
                    <tp:taxon-name><tp:taxon-name-part taxon-name-part-type="genus" reg="Kurixalus">Kurixalus</tp:taxon-name-part><tp:taxon-name-part taxon-name-part-type="species" reg="bisacculus">bisacculus</tp:taxon-name-part></tp:taxon-name>
                  </italic>
                </td><td rowspan="1" colspan="1">FMNH 255655</td><td rowspan="1" colspan="1">
                  <ext-link xmlns:xlink="http://www.w3.org/1999/xlink" ext-link-type="gen" xlink:href="KX554452" xlink:type="simple">KX554452</ext-link>
                </td><td rowspan="1" colspan="1">
                  <ext-link xmlns:xlink="http://www.w3.org/1999/xlink" ext-link-type="gen" xlink:href="KX554693" xlink:type="simple">KX554693</ext-link>
                </td><td rowspan="1" colspan="1">Con Cuong Dist, Nghe An, Vietnam</td><td rowspan="1" colspan="1">(<xref ref-type="bibr" rid="B58">Yu et al. 2017b</xref>)</td></tr><tr><td rowspan="1" colspan="1">
                  <italic>
                    <tp:taxon-name><tp:taxon-name-part taxon-name-part-type="genus" reg="Kurixalus">Kurixalus</tp:taxon-name-part><tp:taxon-name-part taxon-name-part-type="species" reg="bisacculus">bisacculus</tp:taxon-name-part></tp:taxon-name>
                  </italic>
                </td><td rowspan="1" colspan="1">FMNH 256452</td><td rowspan="1" colspan="1">
                  <ext-link xmlns:xlink="http://www.w3.org/1999/xlink" ext-link-type="gen" xlink:href="KX554455" xlink:type="simple">KX554455</ext-link>
                </td><td rowspan="1" colspan="1">
                  <ext-link xmlns:xlink="http://www.w3.org/1999/xlink" ext-link-type="gen" xlink:href="KX554696" xlink:type="simple">KX554696</ext-link>
                </td><td rowspan="1" colspan="1">Nakai Dist, Khammouan, Laos</td><td rowspan="1" colspan="1">(<xref ref-type="bibr" rid="B58">Yu et al. 2017b</xref>)</td></tr><tr><td rowspan="1" colspan="1">
                  <italic>
                    <tp:taxon-name><tp:taxon-name-part taxon-name-part-type="genus" reg="Kurixalus">Kurixalus</tp:taxon-name-part><tp:taxon-name-part taxon-name-part-type="species" reg="bisacculus">bisacculus</tp:taxon-name-part></tp:taxon-name>
                  </italic>
                </td><td rowspan="1" colspan="1">KUHE:19428</td><td rowspan="1" colspan="1">
                  <ext-link xmlns:xlink="http://www.w3.org/1999/xlink" ext-link-type="gen" xlink:href="AB933290" xlink:type="simple">AB933290</ext-link>
                </td><td rowspan="1" colspan="1">
                  <ext-link xmlns:xlink="http://www.w3.org/1999/xlink" ext-link-type="gen" xlink:href="KX554735" xlink:type="simple">KX554735</ext-link>
                </td><td rowspan="1" colspan="1">Nakon Sri Tamarat, Thailand</td><td rowspan="1" colspan="1">(<xref ref-type="bibr" rid="B58">Yu et al. 2017b</xref>)</td></tr><tr><td rowspan="1" colspan="1">
                  <italic>
                    <tp:taxon-name><tp:taxon-name-part taxon-name-part-type="genus" reg="Kurixalus">Kurixalus</tp:taxon-name-part><tp:taxon-name-part taxon-name-part-type="species" reg="eiffingeri">eiffingeri</tp:taxon-name-part></tp:taxon-name>
                  </italic>
                </td><td rowspan="1" colspan="1">UMFS 5969</td><td rowspan="1" colspan="1">
                  <ext-link xmlns:xlink="http://www.w3.org/1999/xlink" ext-link-type="gen" xlink:href="DQ283122" xlink:type="simple">DQ283122</ext-link>
                </td><td rowspan="1" colspan="1">
                  <ext-link xmlns:xlink="http://www.w3.org/1999/xlink" ext-link-type="gen" xlink:href="DQ282931" xlink:type="simple">DQ282931</ext-link>
                </td><td rowspan="1" colspan="1">NanTou, Lu-Gu Chi-Tou, 900–1100 m, Taiwan</td><td rowspan="1" colspan="1">(<xref ref-type="bibr" rid="B16">Frost et al. 2006</xref>)</td></tr><tr><td rowspan="1" colspan="1">
                  <italic>
                    <tp:taxon-name><tp:taxon-name-part taxon-name-part-type="genus" reg="Kurixalus">Kurixalus</tp:taxon-name-part><tp:taxon-name-part taxon-name-part-type="species" reg="eiffingeri">eiffingeri</tp:taxon-name-part></tp:taxon-name>
                  </italic>
                </td><td rowspan="1" colspan="1"/><td rowspan="1" colspan="1">
                  <ext-link xmlns:xlink="http://www.w3.org/1999/xlink" ext-link-type="gen" xlink:href="AF458128" xlink:type="simple">AF458128</ext-link>
                </td><td rowspan="1" colspan="1"/><td rowspan="1" colspan="1"/><td rowspan="1" colspan="1">(<xref ref-type="bibr" rid="B52">Wilkinson et al. 2002</xref>)</td></tr><tr><td rowspan="1" colspan="1">
                  <italic>
                    <tp:taxon-name><tp:taxon-name-part taxon-name-part-type="genus" reg="Kurixalus">Kurixalus</tp:taxon-name-part><tp:taxon-name-part taxon-name-part-type="species" reg="idiootocus">idiootocus</tp:taxon-name-part></tp:taxon-name>
                  </italic>
                </td><td rowspan="1" colspan="1">UMFS 5702</td><td rowspan="1" colspan="1">
                  <ext-link xmlns:xlink="http://www.w3.org/1999/xlink" ext-link-type="gen" xlink:href="DQ283054" xlink:type="simple">DQ283054</ext-link>
                </td><td rowspan="1" colspan="1">
                  <ext-link xmlns:xlink="http://www.w3.org/1999/xlink" ext-link-type="gen" xlink:href="DQ282905" xlink:type="simple">DQ282905</ext-link>
                </td><td rowspan="1" colspan="1">NanTou, Tung Fu, 750 m, Taiwan</td><td rowspan="1" colspan="1">(<xref ref-type="bibr" rid="B16">Frost et al. 2006</xref>)</td></tr><tr><td rowspan="1" colspan="1">
                  <italic>
                    <tp:taxon-name><tp:taxon-name-part taxon-name-part-type="genus" reg="Kurixalus">Kurixalus</tp:taxon-name-part><tp:taxon-name-part taxon-name-part-type="species" reg="idiootocus">idiootocus</tp:taxon-name-part></tp:taxon-name>
                  </italic>
                </td><td rowspan="1" colspan="1"/><td rowspan="1" colspan="1">
                  <ext-link xmlns:xlink="http://www.w3.org/1999/xlink" ext-link-type="gen" xlink:href="AF458129" xlink:type="simple">AF458129</ext-link>
                </td><td rowspan="1" colspan="1"/><td rowspan="1" colspan="1"/><td rowspan="1" colspan="1">(<xref ref-type="bibr" rid="B16">Frost et al. 2006</xref>)</td></tr><tr><td rowspan="1" colspan="1">
                  <italic>
                    <tp:taxon-name><tp:taxon-name-part taxon-name-part-type="genus" reg="Kurixalus">Kurixalus</tp:taxon-name-part><tp:taxon-name-part taxon-name-part-type="species" reg="idiootocus">idiootocus</tp:taxon-name-part></tp:taxon-name>
                  </italic>
                </td><td rowspan="1" colspan="1">SCUM 061107L</td><td rowspan="1" colspan="1">
                  <ext-link xmlns:xlink="http://www.w3.org/1999/xlink" ext-link-type="gen" xlink:href="EU215547" xlink:type="simple">EU215547</ext-link>
                </td><td rowspan="1" colspan="1">
                  <ext-link xmlns:xlink="http://www.w3.org/1999/xlink" ext-link-type="gen" xlink:href="EU215607" xlink:type="simple">EU215607</ext-link>
                </td><td rowspan="1" colspan="1">Lianhuachi, Taiwan</td><td rowspan="1" colspan="1">(<xref ref-type="bibr" rid="B30">Li et al. 2009</xref>)</td></tr><tr><td rowspan="1" colspan="1">
                  <italic>
                    <tp:taxon-name><tp:taxon-name-part taxon-name-part-type="genus" reg="Kurixalus">Kurixalus</tp:taxon-name-part><tp:taxon-name-part taxon-name-part-type="species" reg="odontotarsus">odontotarsus</tp:taxon-name-part></tp:taxon-name>
                  </italic>
                </td><td rowspan="1" colspan="1">YGH 090132</td><td rowspan="1" colspan="1">
                  <ext-link xmlns:xlink="http://www.w3.org/1999/xlink" ext-link-type="gen" xlink:href="GU227241" xlink:type="simple">GU227241</ext-link>
                </td><td rowspan="1" colspan="1">
                  <ext-link xmlns:xlink="http://www.w3.org/1999/xlink" ext-link-type="gen" xlink:href="KX554683" xlink:type="simple">KX554683</ext-link>
                </td><td rowspan="1" colspan="1">Caiyanghe, Yunnan, China</td><td rowspan="1" colspan="1">(<xref ref-type="bibr" rid="B58">Yu et al. 2017b</xref>)</td></tr><tr><td rowspan="1" colspan="1">
                  <italic>
                    <tp:taxon-name><tp:taxon-name-part taxon-name-part-type="genus" reg="Kurixalus">Kurixalus</tp:taxon-name-part><tp:taxon-name-part taxon-name-part-type="species" reg="odontotarsus">odontotarsus</tp:taxon-name-part></tp:taxon-name>
                  </italic>
                </td><td rowspan="1" colspan="1">YGH090130</td><td rowspan="1" colspan="1">
                  <ext-link xmlns:xlink="http://www.w3.org/1999/xlink" ext-link-type="gen" xlink:href="GU227239" xlink:type="simple">GU227239</ext-link>
                </td><td rowspan="1" colspan="1">
                  <ext-link xmlns:xlink="http://www.w3.org/1999/xlink" ext-link-type="gen" xlink:href="KX554681" xlink:type="simple">KX554681</ext-link>
                </td><td rowspan="1" colspan="1">Caiyanghe, Yunnan, China</td><td rowspan="1" colspan="1">(<xref ref-type="bibr" rid="B58">Yu et al. 2017b</xref>)</td></tr><tr><td rowspan="1" colspan="1">
                  <italic>
                    <tp:taxon-name><tp:taxon-name-part taxon-name-part-type="genus" reg="Kurixalus">Kurixalus</tp:taxon-name-part><tp:taxon-name-part taxon-name-part-type="species" reg="odontotarsus">odontotarsus</tp:taxon-name-part></tp:taxon-name>
                  </italic>
                </td><td rowspan="1" colspan="1">Rao 14111401</td><td rowspan="1" colspan="1">
                  <ext-link xmlns:xlink="http://www.w3.org/1999/xlink" ext-link-type="gen" xlink:href="KX554445" xlink:type="simple">KX554445</ext-link>
                </td><td rowspan="1" colspan="1">
                  <ext-link xmlns:xlink="http://www.w3.org/1999/xlink" ext-link-type="gen" xlink:href="KX554680" xlink:type="simple">KX554680</ext-link>
                </td><td rowspan="1" colspan="1">Menglun, Yunnan, China</td><td rowspan="1" colspan="1">(<xref ref-type="bibr" rid="B58">Yu et al. 2017b</xref>)</td></tr><tr><td rowspan="1" colspan="1">
                  <italic>
                    <tp:taxon-name><tp:taxon-name-part taxon-name-part-type="genus" reg="Kurixalus">Kurixalus</tp:taxon-name-part><tp:taxon-name-part taxon-name-part-type="species" reg="odontotarsus">odontotarsus</tp:taxon-name-part></tp:taxon-name>
                  </italic>
                </td><td rowspan="1" colspan="1">KIZ060821122</td><td rowspan="1" colspan="1">
                  <ext-link xmlns:xlink="http://www.w3.org/1999/xlink" ext-link-type="gen" xlink:href="EF564456" xlink:type="simple">EF564456</ext-link>
                </td><td rowspan="1" colspan="1">
                  <ext-link xmlns:xlink="http://www.w3.org/1999/xlink" ext-link-type="gen" xlink:href="KX554679" xlink:type="simple">KX554679</ext-link>
                </td><td rowspan="1" colspan="1">Menglun, Yunnan, China</td><td rowspan="1" colspan="1">(<xref ref-type="bibr" rid="B58">Yu et al. 2017b</xref>)</td></tr><tr><td rowspan="1" colspan="1">
                  <italic>
                    <tp:taxon-name><tp:taxon-name-part taxon-name-part-type="genus" reg="Kurixalus">Kurixalus</tp:taxon-name-part><tp:taxon-name-part taxon-name-part-type="species" reg="odontotarsus">odontotarsus</tp:taxon-name-part></tp:taxon-name>
                  </italic>
                </td><td rowspan="1" colspan="1">YGH090177</td><td rowspan="1" colspan="1">
                  <ext-link xmlns:xlink="http://www.w3.org/1999/xlink" ext-link-type="gen" xlink:href="GU227235" xlink:type="simple">GU227235</ext-link>
                </td><td rowspan="1" colspan="1">
                  <ext-link xmlns:xlink="http://www.w3.org/1999/xlink" ext-link-type="gen" xlink:href="KX554677" xlink:type="simple">KX554677</ext-link>
                </td><td rowspan="1" colspan="1">Mengyang, Yunnan, China</td><td rowspan="1" colspan="1">(<xref ref-type="bibr" rid="B58">Yu et al. 2017b</xref>)</td></tr><tr><td rowspan="1" colspan="1">
                  <italic>
                    <tp:taxon-name><tp:taxon-name-part taxon-name-part-type="genus" reg="Kurixalus">Kurixalus</tp:taxon-name-part><tp:taxon-name-part taxon-name-part-type="species" reg="odontotarsus">odontotarsus</tp:taxon-name-part></tp:taxon-name>
                  </italic>
                </td><td rowspan="1" colspan="1">YGH090176</td><td rowspan="1" colspan="1">
                  <ext-link xmlns:xlink="http://www.w3.org/1999/xlink" ext-link-type="gen" xlink:href="GU227234" xlink:type="simple">GU227234</ext-link>
                </td><td rowspan="1" colspan="1">
                  <ext-link xmlns:xlink="http://www.w3.org/1999/xlink" ext-link-type="gen" xlink:href="KX554676" xlink:type="simple">KX554676</ext-link>
                </td><td rowspan="1" colspan="1">Mengyang, Yunnan, China</td><td rowspan="1" colspan="1">(<xref ref-type="bibr" rid="B58">Yu et al. 2017b</xref>)</td></tr><tr><td rowspan="1" colspan="1">
                  <italic>
                    <tp:taxon-name><tp:taxon-name-part taxon-name-part-type="genus" reg="Kurixalus">Kurixalus</tp:taxon-name-part><tp:taxon-name-part taxon-name-part-type="species" reg="odontotarsus">odontotarsus</tp:taxon-name-part></tp:taxon-name>
                  </italic>
                </td><td rowspan="1" colspan="1">YGH090175</td><td rowspan="1" colspan="1">
                  <ext-link xmlns:xlink="http://www.w3.org/1999/xlink" ext-link-type="gen" xlink:href="GU227233" xlink:type="simple">GU227233</ext-link>
                </td><td rowspan="1" colspan="1">
                  <ext-link xmlns:xlink="http://www.w3.org/1999/xlink" ext-link-type="gen" xlink:href="KX554675" xlink:type="simple">KX554675</ext-link>
                </td><td rowspan="1" colspan="1">Mengyang, Yunnan, China</td><td rowspan="1" colspan="1">(<xref ref-type="bibr" rid="B58">Yu et al. 2017b</xref>)</td></tr><tr><td rowspan="1" colspan="1">
                  <italic>
                    <tp:taxon-name><tp:taxon-name-part taxon-name-part-type="genus" reg="Kurixalus">Kurixalus</tp:taxon-name-part><tp:taxon-name-part taxon-name-part-type="species" reg="odontotarsus">odontotarsus</tp:taxon-name-part></tp:taxon-name>
                  </italic>
                </td><td rowspan="1" colspan="1">Rao 14111307</td><td rowspan="1" colspan="1">
                  <ext-link xmlns:xlink="http://www.w3.org/1999/xlink" ext-link-type="gen" xlink:href="KX554443" xlink:type="simple">KX554443</ext-link>
                </td><td rowspan="1" colspan="1">
                  <ext-link xmlns:xlink="http://www.w3.org/1999/xlink" ext-link-type="gen" xlink:href="KX554674" xlink:type="simple">KX554674</ext-link>
                </td><td rowspan="1" colspan="1">Bada, Yunnan, China</td><td rowspan="1" colspan="1">(<xref ref-type="bibr" rid="B58">Yu et al. 2017b</xref>)</td></tr><tr><td rowspan="1" colspan="1">
                  <italic>
                    <tp:taxon-name><tp:taxon-name-part taxon-name-part-type="genus" reg="Kurixalus">Kurixalus</tp:taxon-name-part><tp:taxon-name-part taxon-name-part-type="species" reg="odontotarsus">odontotarsus</tp:taxon-name-part></tp:taxon-name>
                  </italic>
                </td><td rowspan="1" colspan="1">Rao 14001643</td><td rowspan="1" colspan="1">
                  <ext-link xmlns:xlink="http://www.w3.org/1999/xlink" ext-link-type="gen" xlink:href="KX554441" xlink:type="simple">KX554441</ext-link>
                </td><td rowspan="1" colspan="1">
                  <ext-link xmlns:xlink="http://www.w3.org/1999/xlink" ext-link-type="gen" xlink:href="KX554672" xlink:type="simple">KX554672</ext-link>
                </td><td rowspan="1" colspan="1">Cangyuan, Yunnan, China</td><td rowspan="1" colspan="1">(<xref ref-type="bibr" rid="B58">Yu et al. 2017b</xref>)</td></tr><tr><td rowspan="1" colspan="1">
                  <italic>
                    <tp:taxon-name><tp:taxon-name-part taxon-name-part-type="genus" reg="Kurixalus">Kurixalus</tp:taxon-name-part><tp:taxon-name-part taxon-name-part-type="species" reg="odontotarsus">odontotarsus</tp:taxon-name-part></tp:taxon-name>
                  </italic>
                </td><td rowspan="1" colspan="1">YGH090179</td><td rowspan="1" colspan="1">
                  <ext-link xmlns:xlink="http://www.w3.org/1999/xlink" ext-link-type="gen" xlink:href="GU227236" xlink:type="simple">GU227236</ext-link>
                </td><td rowspan="1" colspan="1">
                  <ext-link xmlns:xlink="http://www.w3.org/1999/xlink" ext-link-type="gen" xlink:href="KX554678" xlink:type="simple">KX554678</ext-link>
                </td><td rowspan="1" colspan="1">Mengyang, Yunnan, China</td><td rowspan="1" colspan="1">(<xref ref-type="bibr" rid="B58">Yu et al. 2017b</xref>)</td></tr><tr><td rowspan="1" colspan="1">
                  <italic>
                    <tp:taxon-name><tp:taxon-name-part taxon-name-part-type="genus" reg="Kurixalus">Kurixalus</tp:taxon-name-part><tp:taxon-name-part taxon-name-part-type="species" reg="odontotarsus">odontotarsus</tp:taxon-name-part></tp:taxon-name>
                  </italic>
                </td><td rowspan="1" colspan="1">Rao 14102907</td><td rowspan="1" colspan="1">
                  <ext-link xmlns:xlink="http://www.w3.org/1999/xlink" ext-link-type="gen" xlink:href="KX554442" xlink:type="simple">KX554442</ext-link>
                </td><td rowspan="1" colspan="1">
                  <ext-link xmlns:xlink="http://www.w3.org/1999/xlink" ext-link-type="gen" xlink:href="KX554673" xlink:type="simple">KX554673</ext-link>
                </td><td rowspan="1" colspan="1">Cangyuan, Yunnan, China</td><td rowspan="1" colspan="1">(<xref ref-type="bibr" rid="B58">Yu et al. 2017b</xref>)</td></tr><tr><td rowspan="1" colspan="1">
                  <italic>
                    <tp:taxon-name><tp:taxon-name-part taxon-name-part-type="genus" reg="Kurixalus">Kurixalus</tp:taxon-name-part><tp:taxon-name-part taxon-name-part-type="species" reg="verrucosus">verrucosus</tp:taxon-name-part></tp:taxon-name>
                  </italic>
                </td><td rowspan="1" colspan="1">Rao 14102913</td><td rowspan="1" colspan="1">
                  <ext-link xmlns:xlink="http://www.w3.org/1999/xlink" ext-link-type="gen" xlink:href="KX554440" xlink:type="simple">KX554440</ext-link>
                </td><td rowspan="1" colspan="1">
                  <ext-link xmlns:xlink="http://www.w3.org/1999/xlink" ext-link-type="gen" xlink:href="KX554671" xlink:type="simple">KX554671</ext-link>
                </td><td rowspan="1" colspan="1">Yingjiang, Yunnan, China</td><td rowspan="1" colspan="1">(<xref ref-type="bibr" rid="B58">Yu et al. 2017b</xref>)</td></tr><tr><td rowspan="1" colspan="1">
                  <italic>
                    <tp:taxon-name><tp:taxon-name-part taxon-name-part-type="genus" reg="Kurixalus">Kurixalus</tp:taxon-name-part><tp:taxon-name-part taxon-name-part-type="species" reg="verrucosus">verrucosus</tp:taxon-name-part></tp:taxon-name>
                  </italic>
                </td><td rowspan="1" colspan="1">Rao 14102912</td><td rowspan="1" colspan="1">
                  <ext-link xmlns:xlink="http://www.w3.org/1999/xlink" ext-link-type="gen" xlink:href="KX554439" xlink:type="simple">KX554439</ext-link>
                </td><td rowspan="1" colspan="1">
                  <ext-link xmlns:xlink="http://www.w3.org/1999/xlink" ext-link-type="gen" xlink:href="KX554670" xlink:type="simple">KX554670</ext-link>
                </td><td rowspan="1" colspan="1">Yingjiang, Yunnan, China</td><td rowspan="1" colspan="1">(<xref ref-type="bibr" rid="B58">Yu et al. 2017b</xref>)</td></tr><tr><td rowspan="1" colspan="1">
                  <italic>
                    <tp:taxon-name><tp:taxon-name-part taxon-name-part-type="genus" reg="Kurixalus">Kurixalus</tp:taxon-name-part><tp:taxon-name-part taxon-name-part-type="species" reg="verrucosus">verrucosus</tp:taxon-name-part></tp:taxon-name>
                  </italic>
                </td><td rowspan="1" colspan="1">Rao 06308</td><td rowspan="1" colspan="1">
                  <ext-link xmlns:xlink="http://www.w3.org/1999/xlink" ext-link-type="gen" xlink:href="KX554428" xlink:type="simple">KX554428</ext-link>
                </td><td rowspan="1" colspan="1">
                  <ext-link xmlns:xlink="http://www.w3.org/1999/xlink" ext-link-type="gen" xlink:href="KX554657" xlink:type="simple">KX554657</ext-link>
                </td><td rowspan="1" colspan="1">Muotuo, Tibet, China</td><td rowspan="1" colspan="1">(<xref ref-type="bibr" rid="B58">Yu et al. 2017b</xref>)</td></tr><tr><td rowspan="1" colspan="1">
                  <italic>
                    <tp:taxon-name><tp:taxon-name-part taxon-name-part-type="genus" reg="Kurixalus">Kurixalus</tp:taxon-name-part><tp:taxon-name-part taxon-name-part-type="species" reg="verrucosus">verrucosus</tp:taxon-name-part></tp:taxon-name>
                  </italic>
                </td><td rowspan="1" colspan="1">Rao 06306</td><td rowspan="1" colspan="1">
                  <ext-link xmlns:xlink="http://www.w3.org/1999/xlink" ext-link-type="gen" xlink:href="KX554427" xlink:type="simple">KX554427</ext-link>
                </td><td rowspan="1" colspan="1">
                  <ext-link xmlns:xlink="http://www.w3.org/1999/xlink" ext-link-type="gen" xlink:href="KX554656" xlink:type="simple">KX554656</ext-link>
                </td><td rowspan="1" colspan="1">Muotuo, Tibet, China</td><td rowspan="1" colspan="1">(<xref ref-type="bibr" rid="B58">Yu et al. 2017b</xref>)</td></tr><tr><td rowspan="1" colspan="1">
                  <italic>
                    <tp:taxon-name><tp:taxon-name-part taxon-name-part-type="genus" reg="Kurixalus">Kurixalus</tp:taxon-name-part><tp:taxon-name-part taxon-name-part-type="species" reg="verrucosus">verrucosus</tp:taxon-name-part></tp:taxon-name>
                  </italic>
                </td><td rowspan="1" colspan="1">Rao 06302</td><td rowspan="1" colspan="1">
                  <ext-link xmlns:xlink="http://www.w3.org/1999/xlink" ext-link-type="gen" xlink:href="KX554423" xlink:type="simple">KX554423</ext-link>
                </td><td rowspan="1" colspan="1">
                  <ext-link xmlns:xlink="http://www.w3.org/1999/xlink" ext-link-type="gen" xlink:href="KX554654" xlink:type="simple">KX554654</ext-link>
                </td><td rowspan="1" colspan="1">Muotuo, Tibet, China</td><td rowspan="1" colspan="1">(<xref ref-type="bibr" rid="B58">Yu et al. 2017b</xref>)</td></tr><tr><td rowspan="1" colspan="1">
                  <italic>
                    <tp:taxon-name><tp:taxon-name-part taxon-name-part-type="genus" reg="Kurixalus">Kurixalus</tp:taxon-name-part><tp:taxon-name-part taxon-name-part-type="species" reg="verrucosus">verrucosus</tp:taxon-name-part></tp:taxon-name>
                  </italic>
                </td><td rowspan="1" colspan="1">Rao 06301</td><td rowspan="1" colspan="1">
                  <ext-link xmlns:xlink="http://www.w3.org/1999/xlink" ext-link-type="gen" xlink:href="KX554422" xlink:type="simple">KX554422</ext-link>
                </td><td rowspan="1" colspan="1">
                  <ext-link xmlns:xlink="http://www.w3.org/1999/xlink" ext-link-type="gen" xlink:href="KX554653" xlink:type="simple">KX554653</ext-link>
                </td><td rowspan="1" colspan="1">Muotuo, Tibet, China</td><td rowspan="1" colspan="1">(<xref ref-type="bibr" rid="B58">Yu et al. 2017b</xref>)</td></tr><tr><td rowspan="1" colspan="1">
                  <italic>
                    <tp:taxon-name><tp:taxon-name-part taxon-name-part-type="genus" reg="Kurixalus">Kurixalus</tp:taxon-name-part><tp:taxon-name-part taxon-name-part-type="species" reg="verrucosus">verrucosus</tp:taxon-name-part></tp:taxon-name>
                  </italic>
                </td><td rowspan="1" colspan="1">Rao 06201</td><td rowspan="1" colspan="1">
                  <ext-link xmlns:xlink="http://www.w3.org/1999/xlink" ext-link-type="gen" xlink:href="KX554419" xlink:type="simple">KX554419</ext-link>
                </td><td rowspan="1" colspan="1">
                  <ext-link xmlns:xlink="http://www.w3.org/1999/xlink" ext-link-type="gen" xlink:href="KX554651" xlink:type="simple">KX554651</ext-link>
                </td><td rowspan="1" colspan="1">Muotuo, Tibet, China</td><td rowspan="1" colspan="1">(<xref ref-type="bibr" rid="B58">Yu et al. 2017b</xref>)</td></tr><tr><td rowspan="1" colspan="1">
                  <italic>
                    <tp:taxon-name><tp:taxon-name-part taxon-name-part-type="genus" reg="Kurixalus">Kurixalus</tp:taxon-name-part><tp:taxon-name-part taxon-name-part-type="species" reg="verrucosus">verrucosus</tp:taxon-name-part></tp:taxon-name>
                  </italic>
                </td><td rowspan="1" colspan="1">Rao 06194</td><td rowspan="1" colspan="1">
                  <ext-link xmlns:xlink="http://www.w3.org/1999/xlink" ext-link-type="gen" xlink:href="KX554416" xlink:type="simple">KX554416</ext-link>
                </td><td rowspan="1" colspan="1">
                  <ext-link xmlns:xlink="http://www.w3.org/1999/xlink" ext-link-type="gen" xlink:href="KX554650" xlink:type="simple">KX554650</ext-link>
                </td><td rowspan="1" colspan="1">Muotuo, Tibet, China</td><td rowspan="1" colspan="1">(<xref ref-type="bibr" rid="B58">Yu et al. 2017b</xref>)</td></tr><tr><td rowspan="1" colspan="1">
                  <italic>
                    <tp:taxon-name><tp:taxon-name-part taxon-name-part-type="genus" reg="Kurixalus">Kurixalus</tp:taxon-name-part><tp:taxon-name-part taxon-name-part-type="species" reg="verrucosus">verrucosus</tp:taxon-name-part></tp:taxon-name>
                  </italic>
                </td><td rowspan="1" colspan="1">Rao 06193</td><td rowspan="1" colspan="1">
                  <ext-link xmlns:xlink="http://www.w3.org/1999/xlink" ext-link-type="gen" xlink:href="KX554415" xlink:type="simple">KX554415</ext-link>
                </td><td rowspan="1" colspan="1">
                  <ext-link xmlns:xlink="http://www.w3.org/1999/xlink" ext-link-type="gen" xlink:href="KX554649" xlink:type="simple">KX554649</ext-link>
                </td><td rowspan="1" colspan="1">Muotuo, Tibet, China</td><td rowspan="1" colspan="1">(<xref ref-type="bibr" rid="B58">Yu et al. 2017b</xref>)</td></tr><tr><td rowspan="1" colspan="1">
                  <italic>
                    <tp:taxon-name><tp:taxon-name-part taxon-name-part-type="genus" reg="Kurixalus">Kurixalus</tp:taxon-name-part><tp:taxon-name-part taxon-name-part-type="species" reg="verrucosus">verrucosus</tp:taxon-name-part></tp:taxon-name>
                  </italic>
                </td><td rowspan="1" colspan="1">CAS225128</td><td rowspan="1" colspan="1">
                  <ext-link xmlns:xlink="http://www.w3.org/1999/xlink" ext-link-type="gen" xlink:href="GU227276" xlink:type="simple">GU227276</ext-link>
                </td><td rowspan="1" colspan="1">
                  <ext-link xmlns:xlink="http://www.w3.org/1999/xlink" ext-link-type="gen" xlink:href="JQ060918" xlink:type="simple">JQ060918</ext-link>
                </td><td rowspan="1" colspan="1">Nagmung, Kachin, Myanmar</td><td rowspan="1" colspan="1">(<xref ref-type="bibr" rid="B58">Yu et al. 2017b</xref>)</td></tr><tr><td rowspan="1" colspan="1">
                  <italic>
                    <tp:taxon-name><tp:taxon-name-part taxon-name-part-type="genus" reg="Kurixalus">Kurixalus</tp:taxon-name-part><tp:taxon-name-part taxon-name-part-type="species" reg="verrucosus">verrucosus</tp:taxon-name-part></tp:taxon-name>
                  </italic>
                </td><td rowspan="1" colspan="1">CAS 224381</td><td rowspan="1" colspan="1">
                  <ext-link xmlns:xlink="http://www.w3.org/1999/xlink" ext-link-type="gen" xlink:href="GU227274" xlink:type="simple">GU227274</ext-link>
                </td><td rowspan="1" colspan="1">
                  <ext-link xmlns:xlink="http://www.w3.org/1999/xlink" ext-link-type="gen" xlink:href="JQ060917" xlink:type="simple">JQ060917</ext-link>
                </td><td rowspan="1" colspan="1">Nagmung, Kachin, Myanmar</td><td rowspan="1" colspan="1">(<xref ref-type="bibr" rid="B58">Yu et al. 2017b</xref>)</td></tr><tr><td rowspan="1" colspan="1">
                  <italic>
                    <tp:taxon-name><tp:taxon-name-part taxon-name-part-type="genus" reg="Kurixalus">Kurixalus</tp:taxon-name-part><tp:taxon-name-part taxon-name-part-type="species" reg="verrucosus">verrucosus</tp:taxon-name-part></tp:taxon-name>
                  </italic>
                </td><td rowspan="1" colspan="1">Rao 06202</td><td rowspan="1" colspan="1">
                  <ext-link xmlns:xlink="http://www.w3.org/1999/xlink" ext-link-type="gen" xlink:href="KX554423" xlink:type="simple">KX554423</ext-link>
                </td><td rowspan="1" colspan="1">
                  <ext-link xmlns:xlink="http://www.w3.org/1999/xlink" ext-link-type="gen" xlink:href="KX554654" xlink:type="simple">KX554654</ext-link>
                </td><td rowspan="1" colspan="1">Muotuo, Tibet, China</td><td rowspan="1" colspan="1">(<xref ref-type="bibr" rid="B58">Yu et al. 2017b</xref>)</td></tr><tr><td rowspan="1" colspan="1">
                  <italic>
                    <tp:taxon-name><tp:taxon-name-part taxon-name-part-type="genus" reg="Kurixalus">Kurixalus</tp:taxon-name-part><tp:taxon-name-part taxon-name-part-type="species" reg="verrucosus">verrucosus</tp:taxon-name-part></tp:taxon-name>
                  </italic>
                </td><td rowspan="1" colspan="1">Rao 06305</td><td rowspan="1" colspan="1">
                  <ext-link xmlns:xlink="http://www.w3.org/1999/xlink" ext-link-type="gen" xlink:href="KX554426" xlink:type="simple">KX554426</ext-link>
                </td><td rowspan="1" colspan="1">
                  <ext-link xmlns:xlink="http://www.w3.org/1999/xlink" ext-link-type="gen" xlink:href="KX554655" xlink:type="simple">KX554655</ext-link>
                </td><td rowspan="1" colspan="1">Muotuo, Tibet, China</td><td rowspan="1" colspan="1">(<xref ref-type="bibr" rid="B58">Yu et al. 2017b</xref>)</td></tr><tr><td rowspan="1" colspan="1">
                  <italic>
                    <tp:taxon-name><tp:taxon-name-part taxon-name-part-type="genus" reg="Kurixalus">Kurixalus</tp:taxon-name-part><tp:taxon-name-part taxon-name-part-type="species" reg="verrucosus">verrucosus</tp:taxon-name-part></tp:taxon-name>
                  </italic>
                </td><td rowspan="1" colspan="1">Rao 14102902</td><td rowspan="1" colspan="1">
                  <ext-link xmlns:xlink="http://www.w3.org/1999/xlink" ext-link-type="gen" xlink:href="KX554430" xlink:type="simple">KX554430</ext-link>
                </td><td rowspan="1" colspan="1">
                  <ext-link xmlns:xlink="http://www.w3.org/1999/xlink" ext-link-type="gen" xlink:href="KX554661" xlink:type="simple">KX554661</ext-link>
                </td><td rowspan="1" colspan="1">Muotuo, Tibet, China</td><td rowspan="1" colspan="1">(<xref ref-type="bibr" rid="B58">Yu et al. 2017b</xref>)</td></tr><tr><td rowspan="1" colspan="1">
                  <italic>
                    <tp:taxon-name><tp:taxon-name-part taxon-name-part-type="genus" reg="Kurixalus">Kurixalus</tp:taxon-name-part><tp:taxon-name-part taxon-name-part-type="species" reg="verrucosus">verrucosus</tp:taxon-name-part></tp:taxon-name>
                  </italic>
                </td><td rowspan="1" colspan="1">Rao 14102904</td><td rowspan="1" colspan="1">
                  <ext-link xmlns:xlink="http://www.w3.org/1999/xlink" ext-link-type="gen" xlink:href="KX554432" xlink:type="simple">KX554432</ext-link>
                </td><td rowspan="1" colspan="1">
                  <ext-link xmlns:xlink="http://www.w3.org/1999/xlink" ext-link-type="gen" xlink:href="KX554663" xlink:type="simple">KX554663</ext-link>
                </td><td rowspan="1" colspan="1">Nanjingli, Ruili, Yunnan, China</td><td rowspan="1" colspan="1">(<xref ref-type="bibr" rid="B58">Yu et al. 2017b</xref>)</td></tr><tr><td rowspan="1" colspan="1">
                  <italic>
                    <tp:taxon-name><tp:taxon-name-part taxon-name-part-type="genus" reg="Kurixalus">Kurixalus</tp:taxon-name-part><tp:taxon-name-part taxon-name-part-type="species" reg="verrucosus">verrucosus</tp:taxon-name-part></tp:taxon-name>
                  </italic>
                </td><td rowspan="1" colspan="1">Rao 14102905</td><td rowspan="1" colspan="1">
                  <ext-link xmlns:xlink="http://www.w3.org/1999/xlink" ext-link-type="gen" xlink:href="KX554433" xlink:type="simple">KX554433</ext-link>
                </td><td rowspan="1" colspan="1">
                  <ext-link xmlns:xlink="http://www.w3.org/1999/xlink" ext-link-type="gen" xlink:href="KX554433" xlink:type="simple">KX554433</ext-link>
                </td><td rowspan="1" colspan="1">Nanjingli, Ruili, Yunnan, China</td><td rowspan="1" colspan="1">(<xref ref-type="bibr" rid="B58">Yu et al. 2017b</xref>)</td></tr><tr><td rowspan="1" colspan="1">
                  <italic>
                    <tp:taxon-name><tp:taxon-name-part taxon-name-part-type="genus" reg="Kurixalus">Kurixalus</tp:taxon-name-part><tp:taxon-name-part taxon-name-part-type="species" reg="verrucosus">verrucosus</tp:taxon-name-part></tp:taxon-name>
                  </italic>
                </td><td rowspan="1" colspan="1">Rao 14102906</td><td rowspan="1" colspan="1">
                  <ext-link xmlns:xlink="http://www.w3.org/1999/xlink" ext-link-type="gen" xlink:href="KX554434" xlink:type="simple">KX554434</ext-link>
                </td><td rowspan="1" colspan="1">
                  <ext-link xmlns:xlink="http://www.w3.org/1999/xlink" ext-link-type="gen" xlink:href="KX554665" xlink:type="simple">KX554665</ext-link>
                </td><td rowspan="1" colspan="1">Nanjingli, Ruili, Yunnan, China</td><td rowspan="1" colspan="1">(<xref ref-type="bibr" rid="B58">Yu et al. 2017b</xref>)</td></tr><tr><td rowspan="1" colspan="1">
                  <italic>
                    <tp:taxon-name><tp:taxon-name-part taxon-name-part-type="genus" reg="Kurixalus">Kurixalus</tp:taxon-name-part><tp:taxon-name-part taxon-name-part-type="species" reg="verrucosus">verrucosus</tp:taxon-name-part></tp:taxon-name>
                  </italic>
                </td><td rowspan="1" colspan="1">Rao 14102910</td><td rowspan="1" colspan="1">
                  <ext-link xmlns:xlink="http://www.w3.org/1999/xlink" ext-link-type="gen" xlink:href="KX554437" xlink:type="simple">KX554437</ext-link>
                </td><td rowspan="1" colspan="1">
                  <ext-link xmlns:xlink="http://www.w3.org/1999/xlink" ext-link-type="gen" xlink:href="KX554668" xlink:type="simple">KX554668</ext-link>
                </td><td rowspan="1" colspan="1">Yingjiang, Yunnan, China</td><td rowspan="1" colspan="1">(<xref ref-type="bibr" rid="B58">Yu et al. 2017b</xref>)</td></tr><tr><td rowspan="1" colspan="1">
                  <italic>
                    <tp:taxon-name><tp:taxon-name-part taxon-name-part-type="genus" reg="Kurixalus">Kurixalus</tp:taxon-name-part><tp:taxon-name-part taxon-name-part-type="species" reg="verrucosus">verrucosus</tp:taxon-name-part></tp:taxon-name>
                  </italic>
                </td><td rowspan="1" colspan="1">Rao 14102909</td><td rowspan="1" colspan="1">
                  <ext-link xmlns:xlink="http://www.w3.org/1999/xlink" ext-link-type="gen" xlink:href="KX554436" xlink:type="simple">KX554436</ext-link>
                </td><td rowspan="1" colspan="1">
                  <ext-link xmlns:xlink="http://www.w3.org/1999/xlink" ext-link-type="gen" xlink:href="KX554667" xlink:type="simple">KX554667</ext-link>
                </td><td rowspan="1" colspan="1">Yingjiang, Yunnan, China</td><td rowspan="1" colspan="1">(<xref ref-type="bibr" rid="B58">Yu et al. 2017b</xref>)</td></tr><tr><td rowspan="1" colspan="1"><italic><tp:taxon-name><tp:taxon-name-part taxon-name-part-type="genus" reg="Kurixalus">Kurixalus</tp:taxon-name-part></tp:taxon-name></italic> sp.</td><td rowspan="1" colspan="1">MVZ Herp 223856</td><td rowspan="1" colspan="1">
                  <ext-link xmlns:xlink="http://www.w3.org/1999/xlink" ext-link-type="gen" xlink:href="JQ060941" xlink:type="simple">JQ060941</ext-link>
                </td><td rowspan="1" colspan="1">
                  <ext-link xmlns:xlink="http://www.w3.org/1999/xlink" ext-link-type="gen" xlink:href="JQ060904" xlink:type="simple">JQ060904</ext-link>
                </td><td rowspan="1" colspan="1">Tam Dao, Vinh Phu, Vietnam</td><td rowspan="1" colspan="1">(<xref ref-type="bibr" rid="B58">Yu et al. 2017b</xref>)</td></tr><tr><td rowspan="1" colspan="1"><italic><tp:taxon-name><tp:taxon-name-part taxon-name-part-type="genus" reg="Kurixalus">Kurixalus</tp:taxon-name-part></tp:taxon-name></italic> sp.</td><td rowspan="1" colspan="1">MVZ Herp 223863</td><td rowspan="1" colspan="1">
                  <ext-link xmlns:xlink="http://www.w3.org/1999/xlink" ext-link-type="gen" xlink:href="JQ060943" xlink:type="simple">JQ060943</ext-link>
                </td><td rowspan="1" colspan="1">
                  <ext-link xmlns:xlink="http://www.w3.org/1999/xlink" ext-link-type="gen" xlink:href="JQ060921" xlink:type="simple">JQ060921</ext-link>
                </td><td rowspan="1" colspan="1">Tam Dao, Vinh Phu, Vietnam</td><td rowspan="1" colspan="1">(<xref ref-type="bibr" rid="B58">Yu et al. 2017b</xref>)</td></tr><tr><td rowspan="1" colspan="1"><italic><tp:taxon-name><tp:taxon-name-part taxon-name-part-type="genus" reg="Kurixalus">Kurixalus</tp:taxon-name-part></tp:taxon-name></italic> sp.</td><td rowspan="1" colspan="1">MVZ Herp 223864</td><td rowspan="1" colspan="1">
                  <ext-link xmlns:xlink="http://www.w3.org/1999/xlink" ext-link-type="gen" xlink:href="JQ060944" xlink:type="simple">JQ060944</ext-link>
                </td><td rowspan="1" colspan="1">
                  <ext-link xmlns:xlink="http://www.w3.org/1999/xlink" ext-link-type="gen" xlink:href="JQ060922" xlink:type="simple">JQ060922</ext-link>
                </td><td rowspan="1" colspan="1">Tam Dao, Vinh Phu, Vietnam</td><td rowspan="1" colspan="1">(<xref ref-type="bibr" rid="B58">Yu et al. 2017b</xref>)</td></tr><tr><td rowspan="1" colspan="1"><italic><tp:taxon-name><tp:taxon-name-part taxon-name-part-type="genus" reg="Kurixalus">Kurixalus</tp:taxon-name-part></tp:taxon-name></italic> sp.</td><td rowspan="1" colspan="1">MVZ Herp 223865</td><td rowspan="1" colspan="1">
                  <ext-link xmlns:xlink="http://www.w3.org/1999/xlink" ext-link-type="gen" xlink:href="JQ060945" xlink:type="simple">JQ060945</ext-link>
                </td><td rowspan="1" colspan="1">
                  <ext-link xmlns:xlink="http://www.w3.org/1999/xlink" ext-link-type="gen" xlink:href="JQ060923" xlink:type="simple">JQ060923</ext-link>
                </td><td rowspan="1" colspan="1">Tam Dao, Vinh Phu, Vietnam</td><td rowspan="1" colspan="1">(<xref ref-type="bibr" rid="B58">Yu et al. 2017b</xref>)</td></tr><tr><td rowspan="1" colspan="1"><italic><tp:taxon-name><tp:taxon-name-part taxon-name-part-type="genus" reg="Kurixalus">Kurixalus</tp:taxon-name-part></tp:taxon-name></italic> sp.</td><td rowspan="1" colspan="1">MVZ Herp 223867</td><td rowspan="1" colspan="1">
                  <ext-link xmlns:xlink="http://www.w3.org/1999/xlink" ext-link-type="gen" xlink:href="JQ060946" xlink:type="simple">JQ060946</ext-link>
                </td><td rowspan="1" colspan="1">
                  <ext-link xmlns:xlink="http://www.w3.org/1999/xlink" ext-link-type="gen" xlink:href="JQ060924" xlink:type="simple">JQ060924</ext-link>
                </td><td rowspan="1" colspan="1">Tam Dao, Vinh Phu, Vietnam</td><td rowspan="1" colspan="1">(<xref ref-type="bibr" rid="B58">Yu et al. 2017b</xref>)</td></tr><tr><td rowspan="1" colspan="1"><italic><tp:taxon-name><tp:taxon-name-part taxon-name-part-type="genus" reg="Kurixalus">Kurixalus</tp:taxon-name-part></tp:taxon-name></italic> sp.</td><td rowspan="1" colspan="1">MVZ Herp 223868</td><td rowspan="1" colspan="1">
                  <ext-link xmlns:xlink="http://www.w3.org/1999/xlink" ext-link-type="gen" xlink:href="JQ060947" xlink:type="simple">JQ060947</ext-link>
                </td><td rowspan="1" colspan="1">
                  <ext-link xmlns:xlink="http://www.w3.org/1999/xlink" ext-link-type="gen" xlink:href="JQ060925" xlink:type="simple">JQ060925</ext-link>
                </td><td rowspan="1" colspan="1">Tam Dao, Vinh Phu, Vietnam</td><td rowspan="1" colspan="1">(<xref ref-type="bibr" rid="B58">Yu et al. 2017b</xref>)</td></tr><tr><td rowspan="1" colspan="1">
                  <italic>
                    <tp:taxon-name><tp:taxon-name-part taxon-name-part-type="genus" reg="Kurixalus">Kurixalus</tp:taxon-name-part><tp:taxon-name-part taxon-name-part-type="species" reg="hainanus">hainanus</tp:taxon-name-part></tp:taxon-name>
                  </italic>
                </td><td rowspan="1" colspan="1">HNNU A1180</td><td rowspan="1" colspan="1"/><td rowspan="1" colspan="1">
                  <ext-link xmlns:xlink="http://www.w3.org/1999/xlink" ext-link-type="gen" xlink:href="EU215608" xlink:type="simple">EU215608</ext-link>
                </td><td rowspan="1" colspan="1">Mt. Diaoluo, Hainan, China</td><td rowspan="1" colspan="1">(<xref ref-type="bibr" rid="B29">Li et al. 2008</xref>)</td></tr><tr><td rowspan="1" colspan="1">
                  <italic>
                    <tp:taxon-name><tp:taxon-name-part taxon-name-part-type="genus" reg="Orixalus">Orixalus</tp:taxon-name-part><tp:taxon-name-part taxon-name-part-type="species" reg="carinensis">carinensis</tp:taxon-name-part></tp:taxon-name>
                  </italic>
                </td><td rowspan="1" colspan="1">ROM39660</td><td rowspan="1" colspan="1">
                  <ext-link xmlns:xlink="http://www.w3.org/1999/xlink" ext-link-type="gen" xlink:href="GQ285670" xlink:type="simple">GQ285670</ext-link>
                </td><td rowspan="1" colspan="1">
                  <ext-link xmlns:xlink="http://www.w3.org/1999/xlink" ext-link-type="gen" xlink:href="GQ285806" xlink:type="simple">GQ285806</ext-link>
                </td><td rowspan="1" colspan="1">Sa Pa, Lao Cai, Vietnam</td><td rowspan="1" colspan="1">(<xref ref-type="bibr" rid="B30">Li et al. 2009</xref>)</td></tr><tr><td rowspan="1" colspan="1">
                  <italic>
                    <tp:taxon-name><tp:taxon-name-part taxon-name-part-type="genus" reg="Romerus">Romerus</tp:taxon-name-part><tp:taxon-name-part taxon-name-part-type="species" reg="ocellatus">ocellatus</tp:taxon-name-part></tp:taxon-name>
                  </italic>
                </td><td rowspan="1" colspan="1">HN0806045</td><td rowspan="1" colspan="1">
                  <ext-link xmlns:xlink="http://www.w3.org/1999/xlink" ext-link-type="gen" xlink:href="GQ285672" xlink:type="simple">GQ285672</ext-link>
                </td><td rowspan="1" colspan="1">
                  <ext-link xmlns:xlink="http://www.w3.org/1999/xlink" ext-link-type="gen" xlink:href="GQ285802" xlink:type="simple">GQ285802</ext-link>
                </td><td rowspan="1" colspan="1">Mt. Wuzhi, Hainan, China</td><td rowspan="1" colspan="1">(<xref ref-type="bibr" rid="B30">Li et al. 2009</xref>)</td></tr><tr><td rowspan="1" colspan="1">
                  <italic>
                    <tp:taxon-name><tp:taxon-name-part taxon-name-part-type="genus" reg="Romerus">Romerus</tp:taxon-name-part><tp:taxon-name-part taxon-name-part-type="species" reg="romeri">romeri</tp:taxon-name-part></tp:taxon-name>
                  </italic>
                </td><td rowspan="1" colspan="1">KIZ 061205YP</td><td rowspan="1" colspan="1">
                  <ext-link xmlns:xlink="http://www.w3.org/1999/xlink" ext-link-type="gen" xlink:href="EU215528" xlink:type="simple">EU215528</ext-link>
                </td><td rowspan="1" colspan="1">
                  <ext-link xmlns:xlink="http://www.w3.org/1999/xlink" ext-link-type="gen" xlink:href="EU215589" xlink:type="simple">EU215589</ext-link>
                </td><td rowspan="1" colspan="1">Mt. Shiwan, Guangxi, China</td><td rowspan="1" colspan="1">(<xref ref-type="bibr" rid="B30">Li et al. 2009</xref>)</td></tr><tr><td rowspan="1" colspan="1">
                  <italic>
                    <tp:taxon-name><tp:taxon-name-part taxon-name-part-type="genus" reg="Zhangixalus">Zhangixalus</tp:taxon-name-part><tp:taxon-name-part taxon-name-part-type="species" reg="appendiculatus">appendiculatus</tp:taxon-name-part></tp:taxon-name>
                  </italic>
                </td><td rowspan="1" colspan="1">FMNH:267897</td><td rowspan="1" colspan="1"/><td rowspan="1" colspan="1"/><td rowspan="1" colspan="1"/><td rowspan="1" colspan="1">(<xref ref-type="bibr" rid="B58">Yu et al. 2017b</xref>)</td></tr><tr><td rowspan="1" colspan="1">
                  <italic>
                    <tp:taxon-name><tp:taxon-name-part taxon-name-part-type="genus" reg="Zhangixalus">Zhangixalus</tp:taxon-name-part><tp:taxon-name-part taxon-name-part-type="species" reg="appendiculatus">appendiculatus</tp:taxon-name-part></tp:taxon-name>
                  </italic>
                </td><td rowspan="1" colspan="1">FMNH 267896</td><td rowspan="1" colspan="1"/><td rowspan="1" colspan="1">
                  <ext-link xmlns:xlink="http://www.w3.org/1999/xlink" ext-link-type="gen" xlink:href="JQ060926" xlink:type="simple">JQ060926</ext-link>
                </td><td rowspan="1" colspan="1">Bukit Sarang, Sarawak, Malaysia</td><td rowspan="1" colspan="1">Yu et al. (2013)</td></tr><tr><td rowspan="1" colspan="1">
                  <italic>
                    <tp:taxon-name><tp:taxon-name-part taxon-name-part-type="genus" reg="Zhangixalus">Zhangixalus</tp:taxon-name-part><tp:taxon-name-part taxon-name-part-type="species" reg="nigropunctatus">nigropunctatus</tp:taxon-name-part></tp:taxon-name>
                  </italic>
                </td><td rowspan="1" colspan="1">-</td><td rowspan="1" colspan="1">
                  <ext-link xmlns:xlink="http://www.w3.org/1999/xlink" ext-link-type="gen" xlink:href="EU215533" xlink:type="simple">EU215533</ext-link>
                </td><td rowspan="1" colspan="1">
                  <ext-link xmlns:xlink="http://www.w3.org/1999/xlink" ext-link-type="gen" xlink:href="EU924583" xlink:type="simple">EU924583</ext-link>
                </td><td rowspan="1" colspan="1">-</td><td rowspan="1" colspan="1">(<xref ref-type="bibr" rid="B58">Yu et al. 2017b</xref>)</td></tr></tbody></table></table-wrap></tp:treatment-sec><ref-list><ref id="B58"><mixed-citation xmlns:xlink="http://www.w3.org/1999/xlink" xlink:type="simple"><person-group><name name-style="western"><surname>Yu</surname><given-names>G</given-names></name><name name-style="western"><surname>Wang</surname><given-names>J</given-names></name><name name-style="western"><surname>Hou</surname><given-names>M</given-names></name><name name-style="western"><surname>Rao</surname><given-names>D</given-names></name><name name-style="western"><surname>Yang</surname><given-names>J</given-names></name></person-group> (<year>2017b</year>) <article-title>A new species of the genus <italic><tp:taxon-name><tp:taxon-name-part taxon-name-part-type="genus">Kurixalus</tp:taxon-name-part></tp:taxon-name></italic> from Yunnan, China (<tp:taxon-name><tp:taxon-name-part taxon-name-part-type="order">Anura</tp:taxon-name-part></tp:taxon-name>, <tp:taxon-name><tp:taxon-name-part taxon-name-part-type="family">Rhacophoridae</tp:taxon-name-part></tp:taxon-name>).</article-title><source>ZooKeys</source><volume>694</volume>: <fpage>71</fpage>–<lpage>93</lpage>. <ext-link xlink:type="simple" ext-link-type="doi" xlink:href="10.3897/zookeys.694.12785">https://doi.org/10.3897/zookeys.694.12785</ext-link></mixed-citation></ref><ref id="B30"><mixed-citation xmlns:xlink="http://www.w3.org/1999/xlink" xlink:type="simple"><person-group><name name-style="western"><surname>Li</surname><given-names>J</given-names></name><name name-style="western"><surname>Che</surname><given-names>J</given-names></name><name name-style="western"><surname>Murphy</surname><given-names>R</given-names></name><name name-style="western"><surname>Zhao</surname><given-names>H</given-names></name><name name-style="western"><surname>Zhao</surname><given-names>E</given-names></name><name name-style="western"><surname>Rao</surname><given-names>D</given-names></name><name name-style="western"><surname>Zhang</surname><given-names>Y</given-names></name></person-group> (<year>2009</year>) <article-title>New insights to the molecular phylogenetics and generic assessment in the <tp:taxon-name><tp:taxon-name-part taxon-name-part-type="family">Rhacophoridae</tp:taxon-name-part></tp:taxon-name> (<tp:taxon-name><tp:taxon-name-part taxon-name-part-type="class">Amphibia</tp:taxon-name-part></tp:taxon-name>: <tp:taxon-name><tp:taxon-name-part taxon-name-part-type="order">Anura</tp:taxon-name-part></tp:taxon-name>) based on five nuclear and three mitochondrial genes, with comments on the evolution of reproduction.</article-title><source>Molecular Phylogenetics and Evolution</source><volume>53</volume>(<issue>2</issue>): <fpage>509</fpage>–<lpage>522</lpage>. <ext-link xlink:type="simple" ext-link-type="doi" xlink:href="10.1016/j.ympev.2009.06.023">https://doi.org/10.1016/j.ympev.2009.06.023</ext-link></mixed-citation></ref><ref id="B16"><mixed-citation xmlns:xlink="http://www.w3.org/1999/xlink" xlink:type="simple"><person-group><name name-style="western"><surname>Frost</surname><given-names>DR</given-names></name><name name-style="western"><surname>Grant</surname><given-names>T</given-names></name><name name-style="western"><surname>Faivovich</surname><given-names>JN</given-names></name><name name-style="western"><surname>Bain</surname><given-names>RH</given-names></name><name name-style="western"><surname>Haas</surname><given-names>A</given-names></name><name name-style="western"><surname>Haddad</surname><given-names>CLFB</given-names></name><name name-style="western"><surname>De Sá</surname><given-names>RO</given-names></name><name name-style="western"><surname>Channing</surname><given-names>A</given-names></name><name name-style="western"><surname>Wilkinson</surname><given-names>M</given-names></name><name name-style="western"><surname>Donnellan</surname><given-names>SC</given-names></name><name name-style="western"><surname>Raxworthy</surname><given-names>CJ</given-names></name><name name-style="western"><surname>Campbell</surname><given-names>JA</given-names></name><name name-style="western"><surname>Blotto</surname><given-names>BL</given-names></name><name name-style="western"><surname>Moler</surname><given-names>P</given-names></name><name name-style="western"><surname>Drewes</surname><given-names>RC</given-names></name><name name-style="western"><surname>Nussbaum</surname><given-names>RA</given-names></name><name name-style="western"><surname>Lynch</surname><given-names>JD</given-names></name><name name-style="western"><surname>Green</surname><given-names>DM</given-names></name><name name-style="western"><surname>Wheeler</surname><given-names>WC</given-names></name></person-group> (<year>2006</year>) The Amphibian Tree of Life. Bulletin of the American Museum of Natural History 297: 1–291. <ext-link xlink:type="simple" ext-link-type="doi" xlink:href="10.1206/0003-0090(2006)297[0001:TATOL]2.0.CO;2.hdl:2246/5781">https://doi.org/10.1206/0003-0090(2006)297[0001:TATOL]2.0.CO;2.hdl:2246/5781</ext-link></mixed-citation></ref><ref id="B52"><mixed-citation xmlns:xlink="http://www.w3.org/1999/xlink" xlink:type="simple"><person-group><name name-style="western"><surname>Wilkinson</surname><given-names>JA</given-names></name><name name-style="western"><surname>Drewes</surname><given-names>RC</given-names></name><name name-style="western"><surname>Tatum</surname><given-names>OL</given-names></name></person-group> (<year>2002</year>) <article-title>A molecular phylogenetic analysis of the family <tp:taxon-name><tp:taxon-name-part taxon-name-part-type="family">Rhacophoridae</tp:taxon-name-part></tp:taxon-name> with an emphasis on the Asian and African genera.</article-title><source>Molecular Phylogenetics and Evolution</source><volume>24</volume>(<issue>2</issue>): <fpage>265</fpage>–<lpage>273</lpage>. <ext-link xlink:type="simple" ext-link-type="doi" xlink:href="10.1016/S1055-7903(02)00212-9">https://doi.org/10.1016/S1055-7903(02)00212-9</ext-link></mixed-citation></ref><ref id="B29"><mixed-citation xmlns:xlink="http://www.w3.org/1999/xlink" xlink:type="simple"><person-group><name name-style="western"><surname>Li</surname><given-names>JT</given-names></name><name name-style="western"><surname>Che</surname><given-names>J</given-names></name><name name-style="western"><surname>Bain</surname><given-names>RH</given-names></name><name name-style="western"><surname>Zhao</surname><given-names>EM</given-names></name><name name-style="western"><surname>Zhang</surname><given-names>YP</given-names></name></person-group> (<year>2008</year>) <article-title>Molecular phylogeny of <tp:taxon-name><tp:taxon-name-part taxon-name-part-type="family">Rhacophoridae</tp:taxon-name-part></tp:taxon-name> (<tp:taxon-name><tp:taxon-name-part taxon-name-part-type="order">Anura</tp:taxon-name-part></tp:taxon-name>): A framework of taxonomic reassignment of species within the genera <tp:taxon-name><tp:taxon-name-part taxon-name-part-type="genus">Aquixalus</tp:taxon-name-part></tp:taxon-name>, <tp:taxon-name><tp:taxon-name-part taxon-name-part-type="genus">Chiromantis</tp:taxon-name-part></tp:taxon-name>, <tp:taxon-name><tp:taxon-name-part taxon-name-part-type="genus">Rhacophorus</tp:taxon-name-part></tp:taxon-name> and <tp:taxon-name><tp:taxon-name-part taxon-name-part-type="genus">Philautus</tp:taxon-name-part></tp:taxon-name>.</article-title><source>Molecular Phylogenetics and Evolution</source><volume>48</volume>(<issue>1</issue>): <fpage>302</fpage>–<lpage>312</lpage>. <ext-link xlink:type="simple" ext-link-type="doi" xlink:href="10.1016/j.ympev.2008.03.023">https://doi.org/10.1016/j.ympev.2008.03.023</ext-link></mixed-citation></ref></ref-list></tp:taxon-treatment>
